# Supplementary material for: Stick or Spill? Scaling Relationships for the Binding Energies of Adsorbates on Single-Atom Alloy Catalysts
Source: J Phys Chem Lett. 2022 Aug 2;13(31):7314–9. doi: 10.1021/acs.jpclett.2c01519 (PMC9376958; doi:10.1021/acs.jpclett.2c01519)
Supplement: Supplementary file 3 — jz2c01519_si_003.zip [file jz2c01519_si_003.zip]

Archive with 529 entries (256 files):
- structures/
- structures/H2O/
- structures/slab/
- structures/NH/
- structures/CH/
- structures/CO/
- structures/CH3OH/
- structures/N/
- structures/O/
- structures/H/
- structures/CH3/
- structures/CH2/
- structures/NH2/
- structures/OH/
- structures/NH3/
- structures/C/
- structures/H2O/PdCu/
- structures/H2O/Cu/
- structures/H2O/NiAu/
- structures/H2O/NiAg/
- structures/H2O/PtAg/
- structures/H2O/PtAu/
- structures/H2O/RhCu/
- structures/H2O/RhAg/
- structures/H2O/RhAu/
- structures/H2O/PtCu/
- structures/H2O/Ag/
- structures/H2O/Au/
- structures/H2O/NiCu/
- structures/H2O/PdAg/
- structures/H2O/PdAu/
- structures/H2O/PtCu-vicinity/
- structures/slab/PdCu/
- structures/slab/Cu/
- structures/slab/NiAu/
- structures/slab/NiAg/
- structures/slab/PtAg/
- structures/slab/PtAu/
- structures/slab/RhCu/
- structures/slab/RhAg/
- structures/slab/RhAu/
- structures/slab/PtCu/
- structures/slab/Ag/
- structures/slab/Au/
- structures/slab/NiCu/
- structures/slab/PdAg/
- structures/slab/PdAu/
- structures/NH/Pd/
- structures/NH/PdCu/
- structures/NH/Ni/
- structures/NH/Cu/
- structures/NH/NiAu/
- structures/NH/NiAg/
- structures/NH/PtAg/
- structures/NH/PtAu/
- structures/NH/RhCu/
- structures/NH/RhAg/
- structures/NH/RhAu/
- structures/NH/PtCu/
- structures/NH/Pt/
- structures/NH/Ag/
- structures/NH/Au/
- structures/NH/NiCu/
- structures/NH/PdAg/
- structures/NH/PdAu/
- structures/CH/PdCu/
- structures/CH/Cu/
- structures/CH/NiAu/
- structures/CH/NiAg/
- structures/CH/PtAg/
- structures/CH/PtAu/
- structures/CH/RhCu/
- structures/CH/RhAg/
- structures/CH/RhAu/
- structures/CH/PtCu/
- structures/CH/Ag/
- structures/CH/Au/
- structures/CH/NiCu/
- structures/CH/PdAg/
- structures/CH/PdAu/
- structures/CO/PdCu/
- structures/CO/Cu/
- structures/CO/NiAu/
- structures/CO/NiAg/
- structures/CO/PtAg/
- structures/CO/PtAu/
- structures/CO/RhCu/
- structures/CO/RhAg/
- structures/CO/RhAu/
- structures/CO/PtCu/
- structures/CO/Ag/
- structures/CO/Au/
- structures/CO/NiCu/
- structures/CO/PdAg/
- structures/CO/PdAu/
- structures/CH3OH/Pd/
- structures/CH3OH/PdCu/
- structures/CH3OH/Ni/
- structures/CH3OH/Cu/
- structures/CH3OH/NiAu/
- structures/CH3OH/NiAg/
- structures/CH3OH/PtAg/
- structures/CH3OH/PtAu/
- structures/CH3OH/RhCu/
- structures/CH3OH/RhAg/
- structures/CH3OH/RhAu/
- structures/CH3OH/PtCu/
- structures/CH3OH/Pt/
- structures/CH3OH/Ag/
- structures/CH3OH/Au/
- structures/CH3OH/NiCu/
- structures/CH3OH/PdAg/
- structures/CH3OH/PdAu/
- structures/CH3OH/PtCu-vicinity/
- structures/N/Pd/
- structures/N/PdCu/
- structures/N/Ni/
- structures/N/Cu/
- structures/N/NiAu/
- structures/N/NiAg/
- structures/N/PtAg/
- structures/N/PtAu/
- structures/N/RhCu/
- structures/N/RhAg/
- structures/N/RhAu/
- structures/N/PtCu/
- structures/N/Pt/
- structures/N/Ag/
- structures/N/Au/
- structures/N/NiCu/
- structures/N/PdAg/
- structures/N/PdAu/
- structures/O/PdCu/
- structures/O/Cu/
- structures/O/NiAu/
- structures/O/NiAg/
- structures/O/PtAg/
- structures/O/PtAu/
- structures/O/RhCu/
- structures/O/RhAg/
- structures/O/RhAu/
- structures/O/PtCu/
- structures/O/Ag/
- structures/O/Au/
- structures/O/NiCu/
- structures/O/PdAg/
- structures/O/PdAu/
- structures/H/Pd/
- structures/H/PdCu/
- structures/H/Ni/
- structures/H/Cu/
- structures/H/NiAu/
- structures/H/NiAg/
- structures/H/PtAg/
- structures/H/PtAu/
- structures/H/RhCu/
- structures/H/RhAg/
- structures/H/RhAu/
- structures/H/PtCu/
- structures/H/Pt/
- structures/H/Ag/
- structures/H/Au/
- structures/H/NiCu/
- structures/H/PdAg/
- structures/H/PdAu/
- structures/CH3/Pd/
- structures/CH3/Cu_hollow/
- structures/CH3/PdCu/
- structures/CH3/Ni/
- structures/CH3/Cu/
- structures/CH3/NiAu/
- structures/CH3/NiCu_hollow/
- structures/CH3/NiAg/
- structures/CH3/PtAg/
- structures/CH3/PtAu/
- structures/CH3/RhCu/
- structures/CH3/RhAg/
- structures/CH3/RhAu/
- structures/CH3/PtCu/
- structures/CH3/Pt/
- structures/CH3/Ag/
- structures/CH3/Au/
- structures/CH3/NiCu/
- structures/CH3/PdAg/
- structures/CH3/PdAu/
- structures/CH2/PdCu/
- structures/CH2/Cu/
- structures/CH2/NiAu/
- structures/CH2/NiAg/
- structures/CH2/PtAg/
- structures/CH2/PtAu/
- structures/CH2/RhCu/
- structures/CH2/RhAg/
- structures/CH2/RhAu/
- structures/CH2/PtCu/
- structures/CH2/Ag/
- structures/CH2/Au/
- structures/CH2/NiCu/
- structures/CH2/PdAg/
- structures/CH2/PdAu/
- structures/NH2/Pd/
- structures/NH2/PdCu/
- structures/NH2/Ni/
- structures/NH2/Cu/
- structures/NH2/NiAu/
- structures/NH2/NiAg/
- structures/NH2/PtAg/
- structures/NH2/PtAu/
- structures/NH2/RhCu/
- structures/NH2/RhAg/
- structures/NH2/RhAu/
- structures/NH2/PtCu/
- structures/NH2/Pt/
- structures/NH2/Ag/
- structures/NH2/Au/
- structures/NH2/NiCu/
- structures/NH2/PdAg/
- structures/NH2/PdAu/
- structures/OH/PdCu/
- structures/OH/Cu/
- structures/OH/NiAu/
- structures/OH/NiAg/
- structures/OH/PtAg/
- structures/OH/PtAu/
- structures/OH/RhCu/
- structures/OH/RhAg/
- structures/OH/RhAu/
- structures/OH/PtCu/
- structures/OH/Ag/
- structures/OH/Au/
- structures/OH/NiCu/
- structures/OH/PdAg/
- structures/OH/PdAu/
- structures/NH3/Pd/
- structures/NH3/PdCu/
- structures/NH3/Ni/
- structures/NH3/Cu/
- structures/NH3/NiAu/
- structures/NH3/NiAg/
- structures/NH3/PtAg/
- structures/NH3/PtAu/
- structures/NH3/RhCu/
- structures/NH3/RhAg/
- structures/NH3/RhAu/
- structures/NH3/PtCu/
- structures/NH3/Pt/
- structures/NH3/Ag/
- structures/NH3/Au/
- structures/NH3/NiCu/
- structures/NH3/PdAg/
- structures/NH3/PdAu/
- structures/NH3/RotatedNH3/
- structures/C/PdCu/
- structures/C/Cu/
- structures/C/NiAu/
- structures/C/NiAg/
- structures/C/PtAg/
- structures/C/PtAu/
- structures/C/RhCu/
- structures/C/RhAg/
- structures/C/RhAu/
- structures/C/PtCu/
- structures/C/Ag/
- structures/C/Au/
- structures/C/NiCu/
- structures/C/PdAg/
- structures/C/PdAu/
- structures/H2O/PdCu/CONTCAR
- structures/H2O/Cu/CONTCAR
- structures/H2O/NiAu/CONTCAR
- structures/H2O/NiAg/CONTCAR
- structures/H2O/PtAg/CONTCAR
- structures/H2O/PtAu/CONTCAR
- structures/H2O/RhCu/CONTCAR
- structures/H2O/RhAg/CONTCAR
- structures/H2O/RhAu/CONTCAR
- structures/H2O/PtCu/CONTCAR
- structures/H2O/Ag/CONTCAR
- structures/H2O/Au/CONTCAR
- structures/H2O/NiCu/CONTCAR
- structures/H2O/PdAg/CONTCAR
- structures/H2O/PdAu/CONTCAR
- structures/H2O/PtCu-vicinity/CONTCAR
- structures/slab/PdCu/CONTCAR
- structures/slab/Cu/CONTCAR
- structures/slab/NiAu/CONTCAR
- structures/slab/NiAg/CONTCAR
- structures/slab/PtAg/CONTCAR
- structures/slab/PtAu/CONTCAR
- structures/slab/RhCu/CONTCAR
- structures/slab/RhAg/CONTCAR
- structures/slab/RhAu/CONTCAR
- structures/slab/PtCu/CONTCAR
- structures/slab/Ag/CONTCAR
- structures/slab/Au/CONTCAR
- structures/slab/NiCu/CONTCAR
- structures/slab/PdAg/CONTCAR
- structures/slab/PdAu/CONTCAR
- structures/NH/Pd/CONTCAR
- structures/NH/PdCu/CONTCAR
[truncated: 229 more entries]
