# Supplementary material for: Stick or Spill? Scaling Relationships for the Binding Energies of Adsorbates on Single-Atom Alloy Catalysts
Source: J Phys Chem Lett. 2022 Aug 2;13(31):7314–9. doi: 10.1021/acs.jpclett.2c01519 (PMC9376958; doi:10.1021/acs.jpclett.2c01519)
Supplement: Supplementary file 3 — jz2c01519_si_003.zip [file jz2c01519_si_003.zip › structures/H2O/NiAu/CONTCAR]

POSCAR file for NiAu_Water.xsd | Created
   1.00000000000000     
     6.2054999999999998   -6.2054999999999998   -0.0000000000000017
     0.0000000000000000    6.2054999999999998   -6.2054999999999998
    11.2895026918963008   11.2895026918963008   11.2895026918963008
   Au   Ni   H    O 
    44     1     2     1
Selective dynamics
Direct
  0.0000000000000000  0.0000000000000000  0.1221488702943390   F   F   F
 -0.0001424892097636  0.0056291635226742  0.4878118480942742   T   T   T
  0.2222222222222214  0.1111111111111143  0.0000000000000000   F   F   F
  0.2225208819474250  0.1166976709189620  0.3675160428816316   T   T   T
  0.1105004796326245  0.2233302960111805  0.2439545689776011   T   T   T
  0.3333333333333357  0.0000000000000000  0.1221488702943390   F   F   F
  0.3315865569232092  0.0055052120433131  0.4879748617555473   T   T   T
  0.5555555555555571  0.1111111111111143  0.0000000000000000   F   F   F
  0.5542153339788317  0.1126049283441025  0.3652805451856639   T   T   T
  0.4434720982621844  0.2232347724512500  0.2439442573345260   T   T   T
  0.6666666666666643  0.0000000000000000  0.1221488702943390   F   F   F
  0.6643956832782447  0.0023905014474279  0.4896390067285516   T   T   T
  0.8888888888888928  0.1111111111111143  0.0000000000000000   F   F   F
  0.8867017262883941  0.1126646602917367  0.3649081682203094   T   T   T
  0.7770803134784813  0.2238722728339861  0.2436800337580161   T   T   T
  0.0000000000000000  0.3333333333333357  0.1221488702943390   F   F   F
  0.9990679409485724  0.3347283267135795  0.4876792429243302   T   T   T
  0.2222222222222214  0.4444444444444429  0.0000000000000000   F   F   F
  0.2223524427470330  0.4444133982080018  0.3677128563834023   T   T   T
  0.1109220033814748  0.5558190771509384  0.2442505297374115   T   T   T
  0.3333333333333357  0.3333333333333357  0.1221488702943390   F   F   F
  0.5555555555555571  0.4444444444444429  0.0000000000000000   F   F   F
  0.5501530222996328  0.4443277903863622  0.3675277785131277   T   T   T
  0.4433879713442411  0.5562123122917283  0.2439671111724553   T   T   T
  0.6666666666666643  0.3333333333333357  0.1221488702943390   F   F   F
  0.6612647722073224  0.3352496559161507  0.4879829537700156   T   T   T
  0.8888888888888928  0.4444444444444429  0.0000000000000000   F   F   F
  0.8872660202367084  0.4467076518384404  0.3651431024921061   T   T   T
  0.7753864469220977  0.5558651832162376  0.2441875869635930   T   T   T
  0.0000000000000000  0.6666666666666643  0.1221488702943390   F   F   F
  0.9976434889849810  0.6691413214693960  0.4886504317070561   T   T   T
  0.2222222222222214  0.7777777777777786  0.0000000000000000   F   F   F
  0.2200696891135740  0.7795153910190972  0.3651645172528600   T   T   T
  0.1109001079523525  0.8913559497969866  0.2441924465244003   T   T   T
  0.3333333333333357  0.6666666666666643  0.1221488702943390   F   F   F
  0.3320547028483705  0.6677416524067984  0.4876362467290289   T   T   T
  0.5555555555555571  0.7777777777777786  0.0000000000000000   F   F   F
  0.5541362434868549  0.7800649680296911  0.3649283513016145   T   T   T
  0.4428169815527025  0.8896238544845713  0.2436912860378550   T   T   T
  0.6666666666666643  0.6666666666666643  0.1221488702943390   F   F   F
  0.6612736225870438  0.6670231453575971  0.4878484655993645   T   T   T
  0.8888888888888928  0.7777777777777786  0.0000000000000000   F   F   F
  0.8873776515854483  0.7794594132605620  0.3651824670797351   T   T   T
  0.7772045804430326  0.8894870151782762  0.2436023802482171   T   T   T
  0.3333078922224587  0.3330554444676047  0.4802994861188369   T   T   T
  0.3871769618740750  0.4689496316849265  0.5969298798685022   T   T   T
  0.2009480059672159  0.2991626365935082  0.5967564806335099   T   T   T
  0.3258460236854646  0.3421849809710876  0.5869120139864430   T   T   T
 
  0.00000000E+00  0.00000000E+00  0.00000000E+00
  0.00000000E+00  0.00000000E+00  0.00000000E+00
  0.00000000E+00  0.00000000E+00  0.00000000E+00
  0.00000000E+00  0.00000000E+00  0.00000000E+00
  0.00000000E+00  0.00000000E+00  0.00000000E+00
  0.00000000E+00  0.00000000E+00  0.00000000E+00
  0.00000000E+00  0.00000000E+00  0.00000000E+00
  0.00000000E+00  0.00000000E+00  0.00000000E+00
  0.00000000E+00  0.00000000E+00  0.00000000E+00
  0.00000000E+00  0.00000000E+00  0.00000000E+00
  0.00000000E+00  0.00000000E+00  0.00000000E+00
  0.00000000E+00  0.00000000E+00  0.00000000E+00
  0.00000000E+00  0.00000000E+00  0.00000000E+00
  0.00000000E+00  0.00000000E+00  0.00000000E+00
  0.00000000E+00  0.00000000E+00  0.00000000E+00
  0.00000000E+00  0.00000000E+00  0.00000000E+00
  0.00000000E+00  0.00000000E+00  0.00000000E+00
  0.00000000E+00  0.00000000E+00  0.00000000E+00
  0.00000000E+00  0.00000000E+00  0.00000000E+00
  0.00000000E+00  0.00000000E+00  0.00000000E+00
  0.00000000E+00  0.00000000E+00  0.00000000E+00
  0.00000000E+00  0.00000000E+00  0.00000000E+00
  0.00000000E+00  0.00000000E+00  0.00000000E+00
  0.00000000E+00  0.00000000E+00  0.00000000E+00
  0.00000000E+00  0.00000000E+00  0.00000000E+00
  0.00000000E+00  0.00000000E+00  0.00000000E+00
  0.00000000E+00  0.00000000E+00  0.00000000E+00
  0.00000000E+00  0.00000000E+00  0.00000000E+00
  0.00000000E+00  0.00000000E+00  0.00000000E+00
  0.00000000E+00  0.00000000E+00  0.00000000E+00
  0.00000000E+00  0.00000000E+00  0.00000000E+00
  0.00000000E+00  0.00000000E+00  0.00000000E+00
  0.00000000E+00  0.00000000E+00  0.00000000E+00
  0.00000000E+00  0.00000000E+00  0.00000000E+00
  0.00000000E+00  0.00000000E+00  0.00000000E+00
  0.00000000E+00  0.00000000E+00  0.00000000E+00
  0.00000000E+00  0.00000000E+00  0.00000000E+00
  0.00000000E+00  0.00000000E+00  0.00000000E+00
  0.00000000E+00  0.00000000E+00  0.00000000E+00
  0.00000000E+00  0.00000000E+00  0.00000000E+00
  0.00000000E+00  0.00000000E+00  0.00000000E+00
  0.00000000E+00  0.00000000E+00  0.00000000E+00
  0.00000000E+00  0.00000000E+00  0.00000000E+00
  0.00000000E+00  0.00000000E+00  0.00000000E+00
  0.00000000E+00  0.00000000E+00  0.00000000E+00
  0.00000000E+00  0.00000000E+00  0.00000000E+00
  0.00000000E+00  0.00000000E+00  0.00000000E+00
  0.00000000E+00  0.00000000E+00  0.00000000E+00
