# Supplementary material for: Stick or Spill? Scaling Relationships for the Binding Energies of Adsorbates on Single-Atom Alloy Catalysts
Source: J Phys Chem Lett. 2022 Aug 2;13(31):7314–9. doi: 10.1021/acs.jpclett.2c01519 (PMC9376958; doi:10.1021/acs.jpclett.2c01519)
Supplement: Supplementary file 3 — jz2c01519_si_003.zip [file jz2c01519_si_003.zip › structures/slab/NiAu/CONTCAR]

POSCAR file for NiAu_3x3x5.xsd | Created
   1.00000000000000     
     6.2054999999999998   -6.2054999999999998   -0.0000000000000017
     0.0000000000000000    6.2054999999999998   -6.2054999999999998
    11.2895026918963008   11.2895026918963008   11.2895026918963008
   Au   Ni
    44     1
Selective dynamics
Direct
  0.0000000000000000  0.0000000000000000  0.1221488702943390   F   F   F
  0.0064376927689367  0.0067997136635228  0.4887741407605664   T   T   T
  0.2222222222222214  0.1111111111111143  0.0000000000000000   F   F   F
  0.2230410697838929  0.1127488062344583  0.3663417467612718   T   T   T
  0.1109872080399615  0.2221602706866443  0.2439126247881423   T   T   T
  0.3333333333333357  0.0000000000000000  0.1221488702943390   F   F   F
  0.3336953542279200  0.0067997136635228  0.4887741407605664   T   T   T
  0.5555555555555571  0.1111111111111143  0.0000000000000000   F   F   F
  0.5558980295890811  0.1107686370775915  0.3658702098043265   T   T   T
  0.4445063959800187  0.2221602706866443  0.2439126247881422   T   T   T
  0.6666666666666643  0.0000000000000000  0.1221488702943390   F   F   F
  0.6666666666666643 -0.0000000000000000  0.4894433010741583   T   T   T
  0.8888888888888928  0.1111111111111143  0.0000000000000000   F   F   F
  0.8882039408218386  0.1107686370775915  0.3658702098043265   T   T   T
  0.7779896299398338  0.2226459265463301  0.2441417451221317   T   T   T
  0.0000000000000000  0.3333333333333357  0.1221488702943390   F   F   F
  0.0064376927689367  0.3329713124387514  0.4887741407605664   T   T   T
  0.2222222222222214  0.4444444444444429  0.0000000000000000   F   F   F
  0.2230410697838929  0.4436255968827708  0.3663417467612718   T   T   T
  0.1112344532112878  0.5554322134553842  0.2444946926286947   T   T   T
  0.3333333333333357  0.3333333333333357  0.1221488702943390   F   F   F
  0.5555555555555571  0.4444444444444429  0.0000000000000000   F   F   F
  0.5539178604322130  0.4436255968827708  0.3663417467612718   T   T   T
  0.4445063959800187  0.5556794586267089  0.2439126247881423   T   T   T
  0.6666666666666643  0.3333333333333357  0.1221488702943390   F   F   F
  0.6598669530031434  0.3329713124387514  0.4887741407605664   T   T   T
  0.8888888888888928  0.4444444444444429  0.0000000000000000   F   F   F
  0.8888381584317139  0.4443429835300957  0.3665900994828696   T   T   T
  0.7775310935774328  0.5554322134553842  0.2444946926286947   T   T   T
  0.0000000000000000  0.6666666666666643  0.1221488702943390   F   F   F
 -0.0000000000000000  0.6666666666666643  0.4891639801890840   T   T   T
  0.2222222222222214  0.7777777777777786  0.0000000000000000   F   F   F
  0.2223236831365699  0.7778285082349504  0.3665900994828696   T   T   T
  0.1112344532112878  0.8891355730892315  0.2444946926286947   T   T   T
  0.3333333333333357  0.6666666666666643  0.1221488702943390   F   F   F
  0.3336953542279200  0.6602289738977274  0.4887741407605664   T   T   T
  0.5555555555555571  0.7777777777777786  0.0000000000000000   F   F   F
  0.5558980295890811  0.7784627258448257  0.3658702098043265   T   T   T
  0.4440207401203349  0.8886770367268305  0.2441417451221317   T   T   T
  0.6666666666666643  0.6666666666666643  0.1221488702943390   F   F   F
  0.6598669530031434  0.6602289738977274  0.4887741407605664   T   T   T
  0.8888888888888928  0.7777777777777786  0.0000000000000000   F   F   F
  0.8888381584317139  0.7778285082349504  0.3665900994828696   T   T   T
  0.7779896299398338  0.8886770367268305  0.2441417451221317   T   T   T
  0.3333333333333357  0.3333333333333357  0.4743605416271777   T   T   T
 
  0.00000000E+00  0.00000000E+00  0.00000000E+00
  0.00000000E+00  0.00000000E+00  0.00000000E+00
  0.00000000E+00  0.00000000E+00  0.00000000E+00
  0.00000000E+00  0.00000000E+00  0.00000000E+00
  0.00000000E+00  0.00000000E+00  0.00000000E+00
  0.00000000E+00  0.00000000E+00  0.00000000E+00
  0.00000000E+00  0.00000000E+00  0.00000000E+00
  0.00000000E+00  0.00000000E+00  0.00000000E+00
  0.00000000E+00  0.00000000E+00  0.00000000E+00
  0.00000000E+00  0.00000000E+00  0.00000000E+00
  0.00000000E+00  0.00000000E+00  0.00000000E+00
  0.00000000E+00  0.00000000E+00  0.00000000E+00
  0.00000000E+00  0.00000000E+00  0.00000000E+00
  0.00000000E+00  0.00000000E+00  0.00000000E+00
  0.00000000E+00  0.00000000E+00  0.00000000E+00
  0.00000000E+00  0.00000000E+00  0.00000000E+00
  0.00000000E+00  0.00000000E+00  0.00000000E+00
  0.00000000E+00  0.00000000E+00  0.00000000E+00
  0.00000000E+00  0.00000000E+00  0.00000000E+00
  0.00000000E+00  0.00000000E+00  0.00000000E+00
  0.00000000E+00  0.00000000E+00  0.00000000E+00
  0.00000000E+00  0.00000000E+00  0.00000000E+00
  0.00000000E+00  0.00000000E+00  0.00000000E+00
  0.00000000E+00  0.00000000E+00  0.00000000E+00
  0.00000000E+00  0.00000000E+00  0.00000000E+00
  0.00000000E+00  0.00000000E+00  0.00000000E+00
  0.00000000E+00  0.00000000E+00  0.00000000E+00
  0.00000000E+00  0.00000000E+00  0.00000000E+00
  0.00000000E+00  0.00000000E+00  0.00000000E+00
  0.00000000E+00  0.00000000E+00  0.00000000E+00
  0.00000000E+00  0.00000000E+00  0.00000000E+00
  0.00000000E+00  0.00000000E+00  0.00000000E+00
  0.00000000E+00  0.00000000E+00  0.00000000E+00
  0.00000000E+00  0.00000000E+00  0.00000000E+00
  0.00000000E+00  0.00000000E+00  0.00000000E+00
  0.00000000E+00  0.00000000E+00  0.00000000E+00
  0.00000000E+00  0.00000000E+00  0.00000000E+00
  0.00000000E+00  0.00000000E+00  0.00000000E+00
  0.00000000E+00  0.00000000E+00  0.00000000E+00
  0.00000000E+00  0.00000000E+00  0.00000000E+00
  0.00000000E+00  0.00000000E+00  0.00000000E+00
  0.00000000E+00  0.00000000E+00  0.00000000E+00
  0.00000000E+00  0.00000000E+00  0.00000000E+00
  0.00000000E+00  0.00000000E+00  0.00000000E+00
  0.00000000E+00  0.00000000E+00  0.00000000E+00
