# Supplementary material for: Stick or Spill? Scaling Relationships for the Binding Energies of Adsorbates on Single-Atom Alloy Catalysts
Source: J Phys Chem Lett. 2022 Aug 2;13(31):7314–9. doi: 10.1021/acs.jpclett.2c01519 (PMC9376958; doi:10.1021/acs.jpclett.2c01519)
Supplement: Supplementary file 3 — jz2c01519_si_003.zip [file jz2c01519_si_003.zip › structures/slab/RhAg/CONTCAR]

POSCAR file for Ag_3x3x5.xsd | Created o
   1.00000000000000     
     6.1619999999999999   -6.1619999999999999    0.0000000000000012
     0.0000000000000000    6.1619999999999999   -6.1619999999999999
    11.2508360252295994   11.2508360252295994   11.2508360252295994
   Ag   Rh
    44     1
Selective dynamics
Direct
  0.2222222222222214  0.1111111111111072  0.0000000000000000   F   F   F
  0.2222222222222214  0.4444444444444429  0.0000000000000000   F   F   F
  0.2222222222222214  0.7777777777777786  0.0000000000000000   F   F   F
  0.5555555555555571  0.1111111111111143  0.0000000000000000   F   F   F
  0.5555555555555571  0.4444444444444429  0.0000000000000000   F   F   F
  0.5555555555555571  0.7777777777777786  0.0000000000000000   F   F   F
  0.8888888888888857  0.1111111111111072  0.0000000000000000   F   F   F
  0.8888888888888857  0.4444444444444429  0.0000000000000000   F   F   F
  0.8888888888888857  0.7777777777777786  0.0000000000000000   F   F   F
  0.0000000000000000  0.0000000000000000  0.1217094738793350   F   F   F
  0.0000000000000000  0.3333333333333357  0.1217094738793350   F   F   F
  0.0000000000000000  0.6666666666666643  0.1217094738793350   F   F   F
  0.3333333333333357  0.0000000000000000  0.1217094738793350   F   F   F
  0.3333333333333357  0.3333333333333357  0.1217094738793350   F   F   F
  0.3333333333333357  0.6666666666666643  0.1217094738793350   F   F   F
  0.6666666666666643  0.0000000000000000  0.1217094738793350   F   F   F
  0.6666666666666643  0.3333333333333357  0.1217094738793350   F   F   F
  0.6666666666666643  0.6666666666666643  0.1217094738793350   F   F   F
  0.0050037345889270  0.0046573634117664  0.4858029531644349   T   T   T
  0.2230296160106060  0.1119495930918895  0.3633337181448101   T   T   T
  0.1108399011376034  0.2221410761994229  0.2424416322113371   T   T   T
  0.3340656050361965  0.0047310589806751  0.4858552427198196   T   T   T
  0.5560717964911885  0.1115867562163038  0.3643118866528735   T   T   T
  0.4450712881168407  0.2221234525689925  0.2424364736586981   T   T   T
  0.6674857175488388  0.0005752766492436  0.4850671556257635   T   T   T
  0.8896029162982113  0.1115565972831290  0.3642840777547897   T   T   T
  0.7782916999990984  0.2228058132360138  0.2432035665828532   T   T   T
  0.0050411338610740  0.3339756635103804  0.4858295362230966   T   T   T
  0.2230392314537365  0.4446514988435279  0.3633495592165068   T   T   T
  0.1114722450745979  0.5557764924710050  0.2433696857822934   T   T   T
  0.5557332544717523  0.4446233050870984  0.3633189759575149   T   T   T
  0.4450609238632841  0.5563635534461219  0.2424388843945350   T   T   T
  0.6633407832762857  0.3340060806406395  0.4858377630851109   T   T   T
  0.8893138969481145  0.4444717153068440  0.3650889770982661   T   T   T
  0.7780736999350263  0.5557369257356068  0.2433521292530098   T   T   T
  0.0008703018773582  0.6672499660444625  0.4860492359469692   T   T   T
  0.2232131343487145  0.7784048083701574  0.3651041014925127   T   T   T
  0.1114798285790111  0.8891493226104751  0.2433563307546964   T   T   T
  0.3340722621336020  0.6629734543205890  0.4858496986920949   T   T   T
  0.5560793772101772  0.7780238428112156  0.3642994471501848   T   T   T
  0.4444299812119552  0.8889402390823590  0.2432056065210306   T   T   T
  0.6633348666413269  0.6629659243709516  0.4858046038375957   T   T   T
  0.8893261153470363  0.7783679858973028  0.3650613502927824   T   T   T
  0.7782874774792315  0.8889096933581399  0.2431913809166076   T   T   T
  0.3341437149623150  0.3338914182210999  0.4764795305573234   T   T   T
 
  0.00000000E+00  0.00000000E+00  0.00000000E+00
  0.00000000E+00  0.00000000E+00  0.00000000E+00
  0.00000000E+00  0.00000000E+00  0.00000000E+00
  0.00000000E+00  0.00000000E+00  0.00000000E+00
  0.00000000E+00  0.00000000E+00  0.00000000E+00
  0.00000000E+00  0.00000000E+00  0.00000000E+00
  0.00000000E+00  0.00000000E+00  0.00000000E+00
  0.00000000E+00  0.00000000E+00  0.00000000E+00
  0.00000000E+00  0.00000000E+00  0.00000000E+00
  0.00000000E+00  0.00000000E+00  0.00000000E+00
  0.00000000E+00  0.00000000E+00  0.00000000E+00
  0.00000000E+00  0.00000000E+00  0.00000000E+00
  0.00000000E+00  0.00000000E+00  0.00000000E+00
  0.00000000E+00  0.00000000E+00  0.00000000E+00
  0.00000000E+00  0.00000000E+00  0.00000000E+00
  0.00000000E+00  0.00000000E+00  0.00000000E+00
  0.00000000E+00  0.00000000E+00  0.00000000E+00
  0.00000000E+00  0.00000000E+00  0.00000000E+00
  0.00000000E+00  0.00000000E+00  0.00000000E+00
  0.00000000E+00  0.00000000E+00  0.00000000E+00
  0.00000000E+00  0.00000000E+00  0.00000000E+00
  0.00000000E+00  0.00000000E+00  0.00000000E+00
  0.00000000E+00  0.00000000E+00  0.00000000E+00
  0.00000000E+00  0.00000000E+00  0.00000000E+00
  0.00000000E+00  0.00000000E+00  0.00000000E+00
  0.00000000E+00  0.00000000E+00  0.00000000E+00
  0.00000000E+00  0.00000000E+00  0.00000000E+00
  0.00000000E+00  0.00000000E+00  0.00000000E+00
  0.00000000E+00  0.00000000E+00  0.00000000E+00
  0.00000000E+00  0.00000000E+00  0.00000000E+00
  0.00000000E+00  0.00000000E+00  0.00000000E+00
  0.00000000E+00  0.00000000E+00  0.00000000E+00
  0.00000000E+00  0.00000000E+00  0.00000000E+00
  0.00000000E+00  0.00000000E+00  0.00000000E+00
  0.00000000E+00  0.00000000E+00  0.00000000E+00
  0.00000000E+00  0.00000000E+00  0.00000000E+00
  0.00000000E+00  0.00000000E+00  0.00000000E+00
  0.00000000E+00  0.00000000E+00  0.00000000E+00
  0.00000000E+00  0.00000000E+00  0.00000000E+00
  0.00000000E+00  0.00000000E+00  0.00000000E+00
  0.00000000E+00  0.00000000E+00  0.00000000E+00
  0.00000000E+00  0.00000000E+00  0.00000000E+00
  0.00000000E+00  0.00000000E+00  0.00000000E+00
  0.00000000E+00  0.00000000E+00  0.00000000E+00
  0.00000000E+00  0.00000000E+00  0.00000000E+00
