# Supplementary material for: Stick or Spill? Scaling Relationships for the Binding Energies of Adsorbates on Single-Atom Alloy Catalysts
Source: J Phys Chem Lett. 2022 Aug 2;13(31):7314–9. doi: 10.1021/acs.jpclett.2c01519 (PMC9376958; doi:10.1021/acs.jpclett.2c01519)
Supplement: Supplementary file 3 — jz2c01519_si_003.zip [file jz2c01519_si_003.zip › structures/NH/Pd/CONTCAR]

POSCAR file for Pd_NHf1.xsd | Created on
   1.00000000000000     
     5.8778015999999997   -5.8778015999999997    0.0000000000000016
     0.0000000000000000    5.8778015999999997   -5.8778015999999997
    10.9982152252296004   10.9982152252296004   10.9982152252296004
   H    Pd   N 
     1    45     1
Selective dynamics
Direct
  0.4432967391518474  0.5588643716348116  0.5789314148819571   T   T   T
  0.0000000000000000  0.0000000000000000  0.1187627361880530   F   F   F
  0.9998884946585846  0.0000612492557295  0.4742444237139480   T   T   T
  0.2222222222222214  0.1111111111111072  0.0000000000000000   F   F   F
  0.2222441809389508  0.1111645568158792  0.3552840664357078   T   T   T
  0.1113160814629310  0.2223237630176058  0.2370346360812121   T   T   T
  0.3333333333333357  0.0000000000000000  0.1187627361880530   F   F   F
  0.3334778193164070  0.0000785906502969  0.4742430015508390   T   T   T
  0.5555555555555571  0.1111111111111072  0.0000000000000000   F   F   F
  0.5555425210847034  0.1111047727646053  0.3549469365409479   T   T   T
  0.4443406658578297  0.2223226977097141  0.2370349374976826   T   T   T
  0.6666666666666643  0.0000000000000000  0.1187627361880530   F   F   F
  0.6673881847404388  0.0014699590709100  0.4742551539043163   T   T   T
  0.8888888888888857  0.1111111111111072  0.0000000000000000   F   F   F
  0.8888919069490129  0.1111060029521695  0.3549467286686934   T   T   T
  0.7777779175114574  0.2222221760811536  0.2368086686981101   T   T   T
  0.0000000000000000  0.3333333333333357  0.1187627361880530   F   F   F
  0.9985040692304423  0.3325879248516230  0.4742554731097641   T   T   T
  0.2222222222222214  0.4444444444444429  0.0000000000000000   F   F   F
  0.2224890482484554  0.4445788447833507  0.3557963468005383   T   T   T
  0.1113159526476366  0.5556587668845481  0.2370344869037098   T   T   T
  0.3333333333333357  0.3333333333333357  0.1187627361880530   F   F   F
  0.3315336834542464  0.3297785560844986  0.4761358398369424   T   T   T
  0.5555555555555571  0.4444444444444429  0.0000000000000000   F   F   F
  0.5554161793381027  0.4445771673194443  0.3557984921015773   T   T   T
  0.4444453221617479  0.5555558041983133  0.2372278810167501   T   T   T
  0.6666666666666643  0.3333333333333357  0.1187627361880530   F   F   F
  0.6673868818559114  0.3325903836458508  0.4742547891586426   T   T   T
  0.8888888888888857  0.4444444444444429  0.0000000000000000   F   F   F
  0.8888921262573604  0.4444534211484452  0.3549467228471528   T   T   T
  0.7776768953607700  0.5556593969479380  0.2370357084219350   T   T   T
  0.0000000000000000  0.6666666666666643  0.1187627361880530   F   F   F
  0.9998852995349523  0.6664989571275015  0.4742441329574305   T   T   T
  0.2222222222222214  0.7777777777777786  0.0000000000000000   F   F   F
  0.2222425095914531  0.7777497019938835  0.3552828149942897   T   T   T
  0.1111069386533714  0.8888873854042174  0.2363969948796552   T   T   T
  0.3333333333333357  0.6666666666666643  0.1187627361880530   F   F   F
  0.3315280809094645  0.6684370548044640  0.4761332233768840   T   T   T
  0.5555555555555571  0.7777777777777786  0.0000000000000000   F   F   F
  0.5554159851494163  0.7775066146145306  0.3557981541771014   T   T   T
  0.4443408147569912  0.8886844802262672  0.2370347101576940   T   T   T
  0.6666666666666643  0.6666666666666643  0.1187627361880530   F   F   F
  0.6701503427949547  0.6684126808701123  0.4761486043558349   T   T   T
  0.8888888888888857  0.7777777777777786  0.0000000000000000   F   F   F
  0.8888141250790866  0.7777412729293403  0.3552888498166453   T   T   T
  0.7776766272039382  0.8886838458044437  0.2370356398781723   T   T   T
  0.4443056739204323  0.5555096256324035  0.5191121371826597   T   T   T
 
  0.00000000E+00  0.00000000E+00  0.00000000E+00
  0.00000000E+00  0.00000000E+00  0.00000000E+00
  0.00000000E+00  0.00000000E+00  0.00000000E+00
  0.00000000E+00  0.00000000E+00  0.00000000E+00
  0.00000000E+00  0.00000000E+00  0.00000000E+00
  0.00000000E+00  0.00000000E+00  0.00000000E+00
  0.00000000E+00  0.00000000E+00  0.00000000E+00
  0.00000000E+00  0.00000000E+00  0.00000000E+00
  0.00000000E+00  0.00000000E+00  0.00000000E+00
  0.00000000E+00  0.00000000E+00  0.00000000E+00
  0.00000000E+00  0.00000000E+00  0.00000000E+00
  0.00000000E+00  0.00000000E+00  0.00000000E+00
  0.00000000E+00  0.00000000E+00  0.00000000E+00
  0.00000000E+00  0.00000000E+00  0.00000000E+00
  0.00000000E+00  0.00000000E+00  0.00000000E+00
  0.00000000E+00  0.00000000E+00  0.00000000E+00
  0.00000000E+00  0.00000000E+00  0.00000000E+00
  0.00000000E+00  0.00000000E+00  0.00000000E+00
  0.00000000E+00  0.00000000E+00  0.00000000E+00
  0.00000000E+00  0.00000000E+00  0.00000000E+00
  0.00000000E+00  0.00000000E+00  0.00000000E+00
  0.00000000E+00  0.00000000E+00  0.00000000E+00
  0.00000000E+00  0.00000000E+00  0.00000000E+00
  0.00000000E+00  0.00000000E+00  0.00000000E+00
  0.00000000E+00  0.00000000E+00  0.00000000E+00
  0.00000000E+00  0.00000000E+00  0.00000000E+00
  0.00000000E+00  0.00000000E+00  0.00000000E+00
  0.00000000E+00  0.00000000E+00  0.00000000E+00
  0.00000000E+00  0.00000000E+00  0.00000000E+00
  0.00000000E+00  0.00000000E+00  0.00000000E+00
  0.00000000E+00  0.00000000E+00  0.00000000E+00
  0.00000000E+00  0.00000000E+00  0.00000000E+00
  0.00000000E+00  0.00000000E+00  0.00000000E+00
  0.00000000E+00  0.00000000E+00  0.00000000E+00
  0.00000000E+00  0.00000000E+00  0.00000000E+00
  0.00000000E+00  0.00000000E+00  0.00000000E+00
  0.00000000E+00  0.00000000E+00  0.00000000E+00
  0.00000000E+00  0.00000000E+00  0.00000000E+00
  0.00000000E+00  0.00000000E+00  0.00000000E+00
  0.00000000E+00  0.00000000E+00  0.00000000E+00
  0.00000000E+00  0.00000000E+00  0.00000000E+00
  0.00000000E+00  0.00000000E+00  0.00000000E+00
  0.00000000E+00  0.00000000E+00  0.00000000E+00
  0.00000000E+00  0.00000000E+00  0.00000000E+00
  0.00000000E+00  0.00000000E+00  0.00000000E+00
  0.00000000E+00  0.00000000E+00  0.00000000E+00
  0.00000000E+00  0.00000000E+00  0.00000000E+00
