# Supplementary material for: Stick or Spill? Scaling Relationships for the Binding Energies of Adsorbates on Single-Atom Alloy Catalysts
Source: J Phys Chem Lett. 2022 Aug 2;13(31):7314–9. doi: 10.1021/acs.jpclett.2c01519 (PMC9376958; doi:10.1021/acs.jpclett.2c01519)
Supplement: Supplementary file 3 — jz2c01519_si_003.zip [file jz2c01519_si_003.zip › structures/NH/PdCu/CONTCAR]

POSCAR file for PdCu_NHf1.xsd | Created 
   1.00000000000000     
     5.4128999999999996   -5.4128999999999996   -0.0000000000000013
     0.0000000000000000    5.4128999999999996   -5.4128999999999996
    10.5849693585628994   10.5849693585628994   10.5849693585628994
   H    Cu   Pd   N 
     1    44     1     1
Selective dynamics
Direct
  0.4634137503763783  0.5936150097589494  0.5757543601451414   T   T   T
  0.0000000000000000  0.0000000000000000  0.1136391260021554   F   F   F
  0.9986473979170036  0.9957160755960199  0.4504876300791766   T   T   T
  0.2222222222222214  0.1111111111111143  0.0000000000000000   F   F   F
  0.2213733481480074  0.1095130975808345  0.3389412402093100   T   T   T
  0.1102198019929430  0.2207526232677844  0.2264600184408819   T   T   T
  0.3333333333333357  0.0000000000000000  0.1136391260021554   F   F   F
  0.3303190288926935  0.9957370349680711  0.4504784101309219   T   T   T
  0.5555555555555571  0.1111111111111143  0.0000000000000000   F   F   F
  0.5535507882153552  0.1074101377323620  0.3389553592327885   T   T   T
  0.4438131566788772  0.2207619559285966  0.2264833635304914   T   T   T
  0.6666666666666643  0.0000000000000000  0.1136391260021554   F   F   F
  0.6653300801639735 -0.0025844161962661  0.4513057949297931   T   T   T
  0.8888888888888928  0.1111111111111143  0.0000000000000000   F   F   F
  0.8870947988405999  0.1073810121463298  0.3389432891422664   T   T   T
  0.7769103261468683  0.2205152552100706  0.2262557589334357   T   T   T
  0.0000000000000000  0.3333333333333357  0.1136391260021554   F   F   F
  0.9907806803528874  0.3272308288203353  0.4507109695442549   T   T   T
  0.2222222222222214  0.4444444444444429  0.0000000000000000   F   F   F
  0.2221123205222382  0.4429525207591307  0.3396952370975747   T   T   T
  0.1105814618545551  0.5539107578230815  0.2263696307909909   T   T   T
  0.3333333333333357  0.3333333333333357  0.1136391260021554   F   F   F
  0.5555555555555571  0.4444444444444429  0.0000000000000000   F   F   F
  0.5541086582195641  0.4429747802386248  0.3397048739930031   T   T   T
  0.4434482514323349  0.5536120435291046  0.2259771407207181   T   T   T
  0.6666666666666643  0.3333333333333357  0.1136391260021554   F   F   F
  0.6696751225286923  0.3272402831828702  0.4507121197406516   T   T   T
  0.8888888888888928  0.4444444444444429  0.0000000000000000   F   F   F
  0.8875858334066580  0.4419115326185956  0.3383611754745696   T   T   T
  0.7766402687941042  0.5539339548392880  0.2263754155597116   T   T   T
  0.0000000000000000  0.6666666666666643  0.1136391260021554   F   F   F
  0.9987190809925015  0.6642483760532171  0.4495035461290792   T   T   T
  0.2222222222222214  0.7777777777777786  0.0000000000000000   F   F   F
  0.2225290337812063  0.7735220308989696  0.3392820232508982   T   T   T
  0.1100718701727812  0.8868610733551471  0.2268311321747693   T   T   T
  0.3333333333333357  0.6666666666666643  0.1136391260021554   F   F   F
  0.3215767669344798  0.6724501962870302  0.4561680369402031   T   T   T
  0.5555555555555571  0.7777777777777786  0.0000000000000000   F   F   F
  0.5535944990970887  0.7739728812087526  0.3389787191293667   T   T   T
  0.4437353380283190  0.8875048930983676  0.2260661536070753   T   T   T
  0.6666666666666643  0.6666666666666643  0.1136391260021554   F   F   F
  0.6840654698735390  0.6724545210463156  0.4561680450849096   T   T   T
  0.8888888888888928  0.7777777777777786  0.0000000000000000   F   F   F
  0.8842014457878110  0.7735431917885536  0.3392811363523479   T   T   T
  0.7770608297936660  0.8875131938659844  0.2260519710411727   T   T   T
  0.3304147785330327  0.3275954126026750  0.4607123927658298   T   T   T
  0.4653226765192501  0.5974510204421091  0.5197138055485652   T   T   T
 
  0.00000000E+00  0.00000000E+00  0.00000000E+00
  0.00000000E+00  0.00000000E+00  0.00000000E+00
  0.00000000E+00  0.00000000E+00  0.00000000E+00
  0.00000000E+00  0.00000000E+00  0.00000000E+00
  0.00000000E+00  0.00000000E+00  0.00000000E+00
  0.00000000E+00  0.00000000E+00  0.00000000E+00
  0.00000000E+00  0.00000000E+00  0.00000000E+00
  0.00000000E+00  0.00000000E+00  0.00000000E+00
  0.00000000E+00  0.00000000E+00  0.00000000E+00
  0.00000000E+00  0.00000000E+00  0.00000000E+00
  0.00000000E+00  0.00000000E+00  0.00000000E+00
  0.00000000E+00  0.00000000E+00  0.00000000E+00
  0.00000000E+00  0.00000000E+00  0.00000000E+00
  0.00000000E+00  0.00000000E+00  0.00000000E+00
  0.00000000E+00  0.00000000E+00  0.00000000E+00
  0.00000000E+00  0.00000000E+00  0.00000000E+00
  0.00000000E+00  0.00000000E+00  0.00000000E+00
  0.00000000E+00  0.00000000E+00  0.00000000E+00
  0.00000000E+00  0.00000000E+00  0.00000000E+00
  0.00000000E+00  0.00000000E+00  0.00000000E+00
  0.00000000E+00  0.00000000E+00  0.00000000E+00
  0.00000000E+00  0.00000000E+00  0.00000000E+00
  0.00000000E+00  0.00000000E+00  0.00000000E+00
  0.00000000E+00  0.00000000E+00  0.00000000E+00
  0.00000000E+00  0.00000000E+00  0.00000000E+00
  0.00000000E+00  0.00000000E+00  0.00000000E+00
  0.00000000E+00  0.00000000E+00  0.00000000E+00
  0.00000000E+00  0.00000000E+00  0.00000000E+00
  0.00000000E+00  0.00000000E+00  0.00000000E+00
  0.00000000E+00  0.00000000E+00  0.00000000E+00
  0.00000000E+00  0.00000000E+00  0.00000000E+00
  0.00000000E+00  0.00000000E+00  0.00000000E+00
  0.00000000E+00  0.00000000E+00  0.00000000E+00
  0.00000000E+00  0.00000000E+00  0.00000000E+00
  0.00000000E+00  0.00000000E+00  0.00000000E+00
  0.00000000E+00  0.00000000E+00  0.00000000E+00
  0.00000000E+00  0.00000000E+00  0.00000000E+00
  0.00000000E+00  0.00000000E+00  0.00000000E+00
  0.00000000E+00  0.00000000E+00  0.00000000E+00
  0.00000000E+00  0.00000000E+00  0.00000000E+00
  0.00000000E+00  0.00000000E+00  0.00000000E+00
  0.00000000E+00  0.00000000E+00  0.00000000E+00
  0.00000000E+00  0.00000000E+00  0.00000000E+00
  0.00000000E+00  0.00000000E+00  0.00000000E+00
  0.00000000E+00  0.00000000E+00  0.00000000E+00
  0.00000000E+00  0.00000000E+00  0.00000000E+00
  0.00000000E+00  0.00000000E+00  0.00000000E+00
