# Supplementary material for: Stick or Spill? Scaling Relationships for the Binding Energies of Adsorbates on Single-Atom Alloy Catalysts
Source: J Phys Chem Lett. 2022 Aug 2;13(31):7314–9. doi: 10.1021/acs.jpclett.2c01519 (PMC9376958; doi:10.1021/acs.jpclett.2c01519)
Supplement: Supplementary file 3 — jz2c01519_si_003.zip [file jz2c01519_si_003.zip › structures/NH/Ni/CONTCAR]

POSCAR file for Ni_NHf1.xsd | Created on
   1.00000000000000     
     5.2409238750000000   -5.2409238750000000    0.0000000000000011
     0.0000000000000000    5.2409238750000000   -5.2409238750000000
    10.4321016918962997   10.4321016918962997   10.4321016918962997
   H    Ni   N 
     1    45     1
Selective dynamics
Direct
  0.4442538320520565  0.5555478066819606  0.5673738202150386   T   T   T
  0.0000000000000000  0.0000000000000000  0.1116409506345875   F   F   F
  0.0002174329607418 -0.0001717562649068  0.4442230934594014   T   T   T
  0.2222222222222214  0.1111111111111143  0.0000000000000000   F   F   F
  0.2226048291484488  0.1120001349934364  0.3348749563763562   T   T   T
  0.1112595894529456  0.2219334028472343  0.2230813607038178   T   T   T
  0.3333333333333357  0.0000000000000000  0.1116409506345875   F   F   F
  0.3327938204895732 -0.0001563313818707  0.4442208625402759   T   T   T
  0.5555555555555571  0.1111111111111143  0.0000000000000000   F   F   F
  0.5550866363766550  0.1109577529181278  0.3341018227423497   T   T   T
  0.4439468453980027  0.2219333968651405  0.2230827691797676   T   T   T
  0.6666666666666643  0.0000000000000000  0.1116409506345875   F   F   F
  0.6689179068416313  0.0046509603130667  0.4442035839817546   T   T   T
  0.8888888888888928  0.1111111111111143  0.0000000000000000   F   F   F
  0.8890925577419601  0.1109594283261487  0.3341006002737278   T   T   T
  0.7777693316951920  0.2222726593444511  0.2228677327452026   T   T   T
  0.0000000000000000  0.3333333333333357  0.1116409506345875   F   F   F
  0.9953892446014714  0.3311240106485944  0.4442058700333051   T   T   T
  0.2222222222222214  0.4444444444444429  0.0000000000000000   F   F   F
  0.2228317620370381  0.4448488260280595  0.3345195144258453   T   T   T
  0.1112567618178502  0.5561006945824809  0.2230808303304783   T   T   T
  0.3333333333333357  0.3333333333333357  0.1116409506345875   F   F   F
  0.3301149328679433  0.3270702425937736  0.4499180791162812   T   T   T
  0.5555555555555571  0.4444444444444429  0.0000000000000000   F   F   F
  0.5552226240322174  0.4448448288881236  0.3345244730397658   T   T   T
  0.4444385407854393  0.5556054776312727  0.2232277663474978   T   T   T
  0.6666666666666643  0.3333333333333357  0.1116409506345875   F   F   F
  0.6689154542292409  0.3311256531660308  0.4442071405538630   T   T   T
  0.8888888888888928  0.4444444444444429  0.0000000000000000   F   F   F
  0.8890923897887240  0.4449653975460723  0.3341015016188206   T   T   T
  0.7781128961353897  0.5560995636762194  0.2230831108359357   T   T   T
  0.0000000000000000  0.6666666666666643  0.1116409506345875   F   F   F
  0.0002043362598876  0.6672480555460941  0.4442175568986231   T   T   T
  0.2222222222222214  0.7777777777777786  0.0000000000000000   F   F   F
  0.2225915319592041  0.7774720026624731  0.3348684080037500   T   T   T
  0.1111039674745369  0.8889471199582595  0.2222890807182316   T   T   T
  0.3333333333333357  0.6666666666666643  0.1116409506345875   F   F   F
  0.3301092731799152  0.6699487816030878  0.4499104378733653   T   T   T
  0.5555555555555571  0.7777777777777786  0.0000000000000000   F   F   F
  0.5552145953068713  0.7772278561732344  0.3345137502117548   T   T   T
  0.4439408881745281  0.8887865132709416  0.2230789546926160   T   T   T
  0.6666666666666643  0.6666666666666643  0.1116409506345875   F   F   F
  0.6729711341882822  0.6699284438438030  0.4499250653012211   T   T   T
  0.8888888888888928  0.7777777777777786  0.0000000000000000   F   F   F
  0.8880640154646161  0.7774576515293455  0.3348738210072231   T   T   T
  0.7781137567939416  0.8887847267047354  0.2230785486515735   T   T   T
  0.4443640285605997  0.5556537018201302  0.5104130061083008   T   T   T
 
  0.00000000E+00  0.00000000E+00  0.00000000E+00
  0.00000000E+00  0.00000000E+00  0.00000000E+00
  0.00000000E+00  0.00000000E+00  0.00000000E+00
  0.00000000E+00  0.00000000E+00  0.00000000E+00
  0.00000000E+00  0.00000000E+00  0.00000000E+00
  0.00000000E+00  0.00000000E+00  0.00000000E+00
  0.00000000E+00  0.00000000E+00  0.00000000E+00
  0.00000000E+00  0.00000000E+00  0.00000000E+00
  0.00000000E+00  0.00000000E+00  0.00000000E+00
  0.00000000E+00  0.00000000E+00  0.00000000E+00
  0.00000000E+00  0.00000000E+00  0.00000000E+00
  0.00000000E+00  0.00000000E+00  0.00000000E+00
  0.00000000E+00  0.00000000E+00  0.00000000E+00
  0.00000000E+00  0.00000000E+00  0.00000000E+00
  0.00000000E+00  0.00000000E+00  0.00000000E+00
  0.00000000E+00  0.00000000E+00  0.00000000E+00
  0.00000000E+00  0.00000000E+00  0.00000000E+00
  0.00000000E+00  0.00000000E+00  0.00000000E+00
  0.00000000E+00  0.00000000E+00  0.00000000E+00
  0.00000000E+00  0.00000000E+00  0.00000000E+00
  0.00000000E+00  0.00000000E+00  0.00000000E+00
  0.00000000E+00  0.00000000E+00  0.00000000E+00
  0.00000000E+00  0.00000000E+00  0.00000000E+00
  0.00000000E+00  0.00000000E+00  0.00000000E+00
  0.00000000E+00  0.00000000E+00  0.00000000E+00
  0.00000000E+00  0.00000000E+00  0.00000000E+00
  0.00000000E+00  0.00000000E+00  0.00000000E+00
  0.00000000E+00  0.00000000E+00  0.00000000E+00
  0.00000000E+00  0.00000000E+00  0.00000000E+00
  0.00000000E+00  0.00000000E+00  0.00000000E+00
  0.00000000E+00  0.00000000E+00  0.00000000E+00
  0.00000000E+00  0.00000000E+00  0.00000000E+00
  0.00000000E+00  0.00000000E+00  0.00000000E+00
  0.00000000E+00  0.00000000E+00  0.00000000E+00
  0.00000000E+00  0.00000000E+00  0.00000000E+00
  0.00000000E+00  0.00000000E+00  0.00000000E+00
  0.00000000E+00  0.00000000E+00  0.00000000E+00
  0.00000000E+00  0.00000000E+00  0.00000000E+00
  0.00000000E+00  0.00000000E+00  0.00000000E+00
  0.00000000E+00  0.00000000E+00  0.00000000E+00
  0.00000000E+00  0.00000000E+00  0.00000000E+00
  0.00000000E+00  0.00000000E+00  0.00000000E+00
  0.00000000E+00  0.00000000E+00  0.00000000E+00
  0.00000000E+00  0.00000000E+00  0.00000000E+00
  0.00000000E+00  0.00000000E+00  0.00000000E+00
  0.00000000E+00  0.00000000E+00  0.00000000E+00
  0.00000000E+00  0.00000000E+00  0.00000000E+00
