# Supplementary material for: Stick or Spill? Scaling Relationships for the Binding Energies of Adsorbates on Single-Atom Alloy Catalysts
Source: J Phys Chem Lett. 2022 Aug 2;13(31):7314–9. doi: 10.1021/acs.jpclett.2c01519 (PMC9376958; doi:10.1021/acs.jpclett.2c01519)
Supplement: Supplementary file 3 — jz2c01519_si_003.zip [file jz2c01519_si_003.zip › structures/NH/Cu/CONTCAR]

POSCAR file for Cu_NHf1.xsd | Created on
   1.00000000000000     
     5.4128999999999996   -5.4128999999999996   -0.0000000000000013
     0.0000000000000000    5.4128999999999996   -5.4128999999999996
    10.5849693585628994   10.5849693585628994   10.5849693585628994
   H    Cu   N 
     1    45     1
Selective dynamics
Direct
  0.4440652064318525  0.5552940077100236  0.5707802442917909   T   T   T
  0.0000000000000000  0.0000000000000000  0.1136391260021554   F   F   F
  1.0002279643024790  0.9992183379835494  0.4495604102335445   T   T   T
  0.2222222222222214  0.1111111111111143  0.0000000000000000   F   F   F
  0.2238254604327262  0.1144661008992984  0.3392742436600722   T   T   T
  0.1109848665248546  0.2218840650713823  0.2259628436831823   T   T   T
  0.3333333333333357  0.0000000000000000  0.1136391260021554   F   F   F
  0.3321118401056115  0.9992290733049315  0.4495865714721843   T   T   T
  0.5555555555555571  0.1111111111111143  0.0000000000000000   F   F   F
  0.5546749171140459  0.1105353789901192  0.3380680726782745   T   T   T
  0.4441787954483187  0.2219087127929932  0.2259879855272166   T   T   T
  0.6666666666666643  0.0000000000000000  0.1136391260021554   F   F   F
  0.6683004726590682  0.0034178726518112  0.4495451983988197   T   T   T
  0.8888888888888928  0.1111111111111143  0.0000000000000000   F   F   F
  0.8890533566474293  0.1104890579240714  0.3380455036986707   T   T   T
  0.7776631968368262  0.2220741818483058  0.2258498168969289   T   T   T
  0.0000000000000000  0.3333333333333357  0.1136391260021554   F   F   F
  0.9960427718646812  0.3311422312597179  0.4495479380598232   T   T   T
  0.2222222222222214  0.4444444444444429  0.0000000000000000   F   F   F
  0.2237360017617154  0.4450486600124329  0.3387807301888013   T   T   T
  0.1109901295450772  0.5555801299535479  0.2259831354416069   T   T   T
  0.3333333333333357  0.3333333333333357  0.1136391260021554   F   F   F
  0.3268105483470212  0.3204845228607258  0.4554190816962655   T   T   T
  0.5555555555555571  0.4444444444444429  0.0000000000000000   F   F   F
  0.5545038001128482  0.4450460326068000  0.3387950559544140   T   T   T
  0.4443277176533358  0.5554001643846237  0.2256409201676918   T   T   T
  0.6666666666666643  0.3333333333333357  0.1136391260021554   F   F   F
  0.6683223407105353  0.3311448529190612  0.4495620670829482   T   T   T
  0.8888888888888928  0.4444444444444429  0.0000000000000000   F   F   F
  0.8890194791716490  0.4448653968204664  0.3380593410745313   T   T   T
  0.7778514421251598  0.5555772483173630  0.2259869749049786   T   T   T
  0.0000000000000000  0.6666666666666643  0.1136391260021554   F   F   F
  1.0002099802411060  0.6673207192788849  0.4495698738421808   T   T   T
  0.2222222222222214  0.7777777777777786  0.0000000000000000   F   F   F
  0.2238065010412836  0.7757656728049801  0.3392746106706209   T   T   T
  0.1109930330614774  0.8887558852072058  0.2271727187928609   T   T   T
  0.3333333333333357  0.6666666666666643  0.1136391260021554   F   F   F
  0.3267870861642069  0.6726125960883818  0.4554110812381587   T   T   T
  0.5555555555555571  0.7777777777777786  0.0000000000000000   F   F   F
  0.5544724482517663  0.7757923717919795  0.3387792666107755   T   T   T
  0.4441778465919975  0.8887622835650967  0.2259803649863359   T   T   T
  0.6666666666666643  0.6666666666666643  0.1136391260021554   F   F   F
  0.6789581877723425  0.6726410456134646  0.4554304876999618   T   T   T
  0.8888888888888928  0.7777777777777786  0.0000000000000000   F   F   F
  0.8850723703313582  0.7757277185347724  0.3392735336338262   T   T   T
  0.7778526245102014  0.8887519245974480  0.2259662921174008   T   T   T
  0.4441657391403751  0.5552471383610500  0.5147369536578550   T   T   T
 
  0.00000000E+00  0.00000000E+00  0.00000000E+00
  0.00000000E+00  0.00000000E+00  0.00000000E+00
  0.00000000E+00  0.00000000E+00  0.00000000E+00
  0.00000000E+00  0.00000000E+00  0.00000000E+00
  0.00000000E+00  0.00000000E+00  0.00000000E+00
  0.00000000E+00  0.00000000E+00  0.00000000E+00
  0.00000000E+00  0.00000000E+00  0.00000000E+00
  0.00000000E+00  0.00000000E+00  0.00000000E+00
  0.00000000E+00  0.00000000E+00  0.00000000E+00
  0.00000000E+00  0.00000000E+00  0.00000000E+00
  0.00000000E+00  0.00000000E+00  0.00000000E+00
  0.00000000E+00  0.00000000E+00  0.00000000E+00
  0.00000000E+00  0.00000000E+00  0.00000000E+00
  0.00000000E+00  0.00000000E+00  0.00000000E+00
  0.00000000E+00  0.00000000E+00  0.00000000E+00
  0.00000000E+00  0.00000000E+00  0.00000000E+00
  0.00000000E+00  0.00000000E+00  0.00000000E+00
  0.00000000E+00  0.00000000E+00  0.00000000E+00
  0.00000000E+00  0.00000000E+00  0.00000000E+00
  0.00000000E+00  0.00000000E+00  0.00000000E+00
  0.00000000E+00  0.00000000E+00  0.00000000E+00
  0.00000000E+00  0.00000000E+00  0.00000000E+00
  0.00000000E+00  0.00000000E+00  0.00000000E+00
  0.00000000E+00  0.00000000E+00  0.00000000E+00
  0.00000000E+00  0.00000000E+00  0.00000000E+00
  0.00000000E+00  0.00000000E+00  0.00000000E+00
  0.00000000E+00  0.00000000E+00  0.00000000E+00
  0.00000000E+00  0.00000000E+00  0.00000000E+00
  0.00000000E+00  0.00000000E+00  0.00000000E+00
  0.00000000E+00  0.00000000E+00  0.00000000E+00
  0.00000000E+00  0.00000000E+00  0.00000000E+00
  0.00000000E+00  0.00000000E+00  0.00000000E+00
  0.00000000E+00  0.00000000E+00  0.00000000E+00
  0.00000000E+00  0.00000000E+00  0.00000000E+00
  0.00000000E+00  0.00000000E+00  0.00000000E+00
  0.00000000E+00  0.00000000E+00  0.00000000E+00
  0.00000000E+00  0.00000000E+00  0.00000000E+00
  0.00000000E+00  0.00000000E+00  0.00000000E+00
  0.00000000E+00  0.00000000E+00  0.00000000E+00
  0.00000000E+00  0.00000000E+00  0.00000000E+00
  0.00000000E+00  0.00000000E+00  0.00000000E+00
  0.00000000E+00  0.00000000E+00  0.00000000E+00
  0.00000000E+00  0.00000000E+00  0.00000000E+00
  0.00000000E+00  0.00000000E+00  0.00000000E+00
  0.00000000E+00  0.00000000E+00  0.00000000E+00
  0.00000000E+00  0.00000000E+00  0.00000000E+00
  0.00000000E+00  0.00000000E+00  0.00000000E+00
