# Supplementary material for: Stick or Spill? Scaling Relationships for the Binding Energies of Adsorbates on Single-Atom Alloy Catalysts
Source: J Phys Chem Lett. 2022 Aug 2;13(31):7314–9. doi: 10.1021/acs.jpclett.2c01519 (PMC9376958; doi:10.1021/acs.jpclett.2c01519)
Supplement: Supplementary file 3 — jz2c01519_si_003.zip [file jz2c01519_si_003.zip › structures/NH/NiAg/CONTCAR]

POSCAR file for NiAg_NHf1.xsd | Created 
   1.00000000000000     
     6.1619999999999999   -6.1619999999999999    0.0000000000000012
     0.0000000000000000    6.1619999999999999   -6.1619999999999999
    11.2508360252295994   11.2508360252295994   11.2508360252295994
   H    Ag   Ni   N 
     1    44     1     1
Selective dynamics
Direct
  0.4106492342830038  0.4865138009695535  0.5880886871157557   T   T   T
  0.0000000000000000  0.0000000000000000  0.1217094738793350   F   F   F
  0.0092867099022470  0.0131194949041849  0.4839581513468678   T   T   T
  0.2222222222222214  0.1111111111111072  0.0000000000000000   F   F   F
  0.2252476537886857  0.1168278581463095  0.3627482141713416   T   T   T
  0.1120498065626093  0.2245601723041099  0.2423460959704905   T   T   T
  0.3333333333333357  0.0000000000000000  0.1217094738793350   F   F   F
  0.3375627162920181  0.0130431076452803  0.4839655385114670   T   T   T
  0.5555555555555571  0.1111111111111143  0.0000000000000000   F   F   F
  0.5581196039792369  0.1168299053163590  0.3634382085976666   T   T   T
  0.4460096856315337  0.2245739485574141  0.2423466897959383   T   T   T
  0.6666666666666643  0.0000000000000000  0.1217094738793350   F   F   F
  0.6734840813295787  0.0132862984526650  0.4841275141180190   T   T   T
  0.8888888888888857  0.1111111111111072  0.0000000000000000   F   F   F
  0.8923392009981863  0.1168095227230961  0.3634378854197828   T   T   T
  0.7790862976165233  0.2246789050985094  0.2428551201128281   T   T   T
  0.0000000000000000  0.3333333333333357  0.1217094738793350   F   F   F
  0.0081824934846944  0.3423049403993212  0.4846797108293010   T   T   T
  0.2222222222222214  0.4444444444444429  0.0000000000000000   F   F   F
  0.2270440519970596  0.4488022206719504  0.3646834714956941   T   T   T
  0.1126240709117362  0.5579578192669198  0.2435577619581759   T   T   T
  0.3333333333333357  0.3333333333333357  0.1217094738793350   F   F   F
  0.5555555555555571  0.4444444444444429  0.0000000000000000   F   F   F
  0.5554054835527806  0.4488333866088092  0.3646743509118135   T   T   T
  0.4457390798543993  0.5580050833042044  0.2426195104288498   T   T   T
  0.6666666666666643  0.3333333333333357  0.1217094738793350   F   F   F
  0.6677781951105055  0.3423520222782215  0.4846858719650354   T   T   T
  0.8888888888888857  0.4444444444444429  0.0000000000000000   F   F   F
  0.8919188653706168  0.4502060088332976  0.3647331003925259   T   T   T
  0.7788207309878259  0.5579514287780016  0.2435522846544877   T   T   T
  0.0000000000000000  0.6666666666666643  0.1217094738793350   F   F   F
  0.0051943297137509  0.6765005654106159  0.4855097953717581   T   T   T
  0.2222222222222214  0.7777777777777786  0.0000000000000000   F   F   F
  0.2267939523720123  0.7821788703711644  0.3650904003154014   T   T   T
  0.1116633108470374  0.8898178835211495  0.2434221875972587   T   T   T
  0.3333333333333357  0.6666666666666643  0.1217094738793350   F   F   F
  0.3355826961918275  0.6806712161911878  0.4884090025304519   T   T   T
  0.5555555555555571  0.7777777777777786  0.0000000000000000   F   F   F
  0.5582865496719470  0.7829383397932776  0.3640838898679783   T   T   T
  0.4455338778758265  0.8913539770442104  0.2426857255337208   T   T   T
  0.6666666666666643  0.6666666666666643  0.1217094738793350   F   F   F
  0.6792137343901089  0.6809707032626990  0.4883550208718336   T   T   T
  0.8888888888888857  0.7777777777777786  0.0000000000000000   F   F   F
  0.8891059225437943  0.7822196274337929  0.3650701851205674   T   T   T
  0.7792893360628013  0.8913536701434102  0.2426805854431698   T   T   T
  0.3284652330707084  0.3232304893384121  0.4759495066361571   T   T   T
  0.4185652506181336  0.5026538788433945  0.5354989527518836   T   T   T
 
  0.00000000E+00  0.00000000E+00  0.00000000E+00
  0.00000000E+00  0.00000000E+00  0.00000000E+00
  0.00000000E+00  0.00000000E+00  0.00000000E+00
  0.00000000E+00  0.00000000E+00  0.00000000E+00
  0.00000000E+00  0.00000000E+00  0.00000000E+00
  0.00000000E+00  0.00000000E+00  0.00000000E+00
  0.00000000E+00  0.00000000E+00  0.00000000E+00
  0.00000000E+00  0.00000000E+00  0.00000000E+00
  0.00000000E+00  0.00000000E+00  0.00000000E+00
  0.00000000E+00  0.00000000E+00  0.00000000E+00
  0.00000000E+00  0.00000000E+00  0.00000000E+00
  0.00000000E+00  0.00000000E+00  0.00000000E+00
  0.00000000E+00  0.00000000E+00  0.00000000E+00
  0.00000000E+00  0.00000000E+00  0.00000000E+00
  0.00000000E+00  0.00000000E+00  0.00000000E+00
  0.00000000E+00  0.00000000E+00  0.00000000E+00
  0.00000000E+00  0.00000000E+00  0.00000000E+00
  0.00000000E+00  0.00000000E+00  0.00000000E+00
  0.00000000E+00  0.00000000E+00  0.00000000E+00
  0.00000000E+00  0.00000000E+00  0.00000000E+00
  0.00000000E+00  0.00000000E+00  0.00000000E+00
  0.00000000E+00  0.00000000E+00  0.00000000E+00
  0.00000000E+00  0.00000000E+00  0.00000000E+00
  0.00000000E+00  0.00000000E+00  0.00000000E+00
  0.00000000E+00  0.00000000E+00  0.00000000E+00
  0.00000000E+00  0.00000000E+00  0.00000000E+00
  0.00000000E+00  0.00000000E+00  0.00000000E+00
  0.00000000E+00  0.00000000E+00  0.00000000E+00
  0.00000000E+00  0.00000000E+00  0.00000000E+00
  0.00000000E+00  0.00000000E+00  0.00000000E+00
  0.00000000E+00  0.00000000E+00  0.00000000E+00
  0.00000000E+00  0.00000000E+00  0.00000000E+00
  0.00000000E+00  0.00000000E+00  0.00000000E+00
  0.00000000E+00  0.00000000E+00  0.00000000E+00
  0.00000000E+00  0.00000000E+00  0.00000000E+00
  0.00000000E+00  0.00000000E+00  0.00000000E+00
  0.00000000E+00  0.00000000E+00  0.00000000E+00
  0.00000000E+00  0.00000000E+00  0.00000000E+00
  0.00000000E+00  0.00000000E+00  0.00000000E+00
  0.00000000E+00  0.00000000E+00  0.00000000E+00
  0.00000000E+00  0.00000000E+00  0.00000000E+00
  0.00000000E+00  0.00000000E+00  0.00000000E+00
  0.00000000E+00  0.00000000E+00  0.00000000E+00
  0.00000000E+00  0.00000000E+00  0.00000000E+00
  0.00000000E+00  0.00000000E+00  0.00000000E+00
  0.00000000E+00  0.00000000E+00  0.00000000E+00
  0.00000000E+00  0.00000000E+00  0.00000000E+00
