# Supplementary material for: Stick or Spill? Scaling Relationships for the Binding Energies of Adsorbates on Single-Atom Alloy Catalysts
Source: J Phys Chem Lett. 2022 Aug 2;13(31):7314–9. doi: 10.1021/acs.jpclett.2c01519 (PMC9376958; doi:10.1021/acs.jpclett.2c01519)
Supplement: Supplementary file 3 — jz2c01519_si_003.zip [file jz2c01519_si_003.zip › structures/NH/PtAu/CONTCAR]

POSCAR file for PtAu_NHf1.xsd | Created 
   1.00000000000000     
     6.2054999999999998   -6.2054999999999998   -0.0000000000000017
     0.0000000000000000    6.2054999999999998   -6.2054999999999998
    11.2895026918963008   11.2895026918963008   11.2895026918963008
   H    Au   Pt   N 
     1    44     1     1
Selective dynamics
Direct
  0.4290691077593978  0.5252623296115692  0.5932384321269641   T   T   T
  0.0000000000000000  0.0000000000000000  0.1221488702943390   F   F   F
  0.0040759871539887  0.0046320241813587  0.4883988554563252   T   T   T
  0.2222222222222214  0.1111111111111143  0.0000000000000000   F   F   F
  0.2227183624855868  0.1122020420813312  0.3648033444999264   T   T   T
  0.1115536814922807  0.2229129012624050  0.2435425251291182   T   T   T
  0.3333333333333357  0.0000000000000000  0.1221488702943390   F   F   F
  0.3337546636786093  0.0046670310075370  0.4883894805214217   T   T   T
  0.5555555555555571  0.1111111111111143  0.0000000000000000   F   F   F
  0.5558580824297261  0.1117728001152331  0.3644461772962419   T   T   T
  0.4446725039276957  0.2229137798044310  0.2435475928292645   T   T   T
  0.6666666666666643  0.0000000000000000  0.1221488702943390   F   F   F
  0.6692362078295815  0.0052797977818405  0.4873787154236074   T   T   T
  0.8888888888888928  0.1111111111111143  0.0000000000000000   F   F   F
  0.8891649356192350  0.1117637603030905  0.3644430112650154   T   T   T
  0.7779623657070610  0.2226121063604358  0.2435107893611544   T   T   T
  0.0000000000000000  0.3333333333333357  0.1221488702943390   F   F   F
  0.9982256211536645  0.3335711641379872  0.4872730375512090   T   T   T
  0.2222222222222214  0.4444444444444429  0.0000000000000000   F   F   F
  0.2248562979558076  0.4474078480115760  0.3669196789615385   T   T   T
  0.1121312801890310  0.5562672632931275  0.2444367845236478   T   T   T
  0.3333333333333357  0.3333333333333357  0.1221488702943390   F   F   F
  0.5555555555555571  0.4444444444444429  0.0000000000000000   F   F   F
  0.5557899744407722  0.4474044627792676  0.3669369918413489   T   T   T
  0.4446673363510820  0.5560153950312983  0.2440302896862833   T   T   T
  0.6666666666666643  0.3333333333333357  0.1221488702943390   F   F   F
  0.6685323136235432  0.3335754161881596  0.4872872296416420   T   T   T
  0.8888888888888928  0.4444444444444429  0.0000000000000000   F   F   F
  0.8899463466125157  0.4466572568342958  0.3651338836951526   T   T   T
  0.7774383627420054  0.5562609589858063  0.2444417041846638   T   T   T
  0.0000000000000000  0.6666666666666643  0.1221488702943390   F   F   F
  0.0020832500626325  0.6710379965417193  0.4889580845202930   T   T   T
  0.2222222222222214  0.7777777777777786  0.0000000000000000   F   F   F
  0.2249457460469319  0.7784308405599033  0.3668156159863759   T   T   T
  0.1107207098811336  0.8881393015088497  0.2447352177930102   T   T   T
  0.3333333333333357  0.6666666666666643  0.1221488702943390   F   F   F
  0.3241884827191034  0.6814655503193817  0.4956364046574903   T   T   T
  0.5555555555555571  0.7777777777777786  0.0000000000000000   F   F   F
  0.5550448392424815  0.7768315542107096  0.3672701413309489   T   T   T
  0.4444738046062362  0.8888879950681471  0.2437248248669123   T   T   T
  0.6666666666666643  0.6666666666666643  0.1221488702943390   F   F   F
  0.6904440317968231  0.6814647777168780  0.4957027590490023   T   T   T
  0.8888888888888928  0.7777777777777786  0.0000000000000000   F   F   F
  0.8866862722248048  0.7784098464198694  0.3668254362136478   T   T   T
  0.7777249110055049  0.8888803845724923  0.2437253139946816   T   T   T
  0.3255762763153051  0.3180175154761001  0.4847092509520844   T   T   T
  0.4357900683574449  0.5385034020275187  0.5407862735519213   T   T   T
 
  0.00000000E+00  0.00000000E+00  0.00000000E+00
  0.00000000E+00  0.00000000E+00  0.00000000E+00
  0.00000000E+00  0.00000000E+00  0.00000000E+00
  0.00000000E+00  0.00000000E+00  0.00000000E+00
  0.00000000E+00  0.00000000E+00  0.00000000E+00
  0.00000000E+00  0.00000000E+00  0.00000000E+00
  0.00000000E+00  0.00000000E+00  0.00000000E+00
  0.00000000E+00  0.00000000E+00  0.00000000E+00
  0.00000000E+00  0.00000000E+00  0.00000000E+00
  0.00000000E+00  0.00000000E+00  0.00000000E+00
  0.00000000E+00  0.00000000E+00  0.00000000E+00
  0.00000000E+00  0.00000000E+00  0.00000000E+00
  0.00000000E+00  0.00000000E+00  0.00000000E+00
  0.00000000E+00  0.00000000E+00  0.00000000E+00
  0.00000000E+00  0.00000000E+00  0.00000000E+00
  0.00000000E+00  0.00000000E+00  0.00000000E+00
  0.00000000E+00  0.00000000E+00  0.00000000E+00
  0.00000000E+00  0.00000000E+00  0.00000000E+00
  0.00000000E+00  0.00000000E+00  0.00000000E+00
  0.00000000E+00  0.00000000E+00  0.00000000E+00
  0.00000000E+00  0.00000000E+00  0.00000000E+00
  0.00000000E+00  0.00000000E+00  0.00000000E+00
  0.00000000E+00  0.00000000E+00  0.00000000E+00
  0.00000000E+00  0.00000000E+00  0.00000000E+00
  0.00000000E+00  0.00000000E+00  0.00000000E+00
  0.00000000E+00  0.00000000E+00  0.00000000E+00
  0.00000000E+00  0.00000000E+00  0.00000000E+00
  0.00000000E+00  0.00000000E+00  0.00000000E+00
  0.00000000E+00  0.00000000E+00  0.00000000E+00
  0.00000000E+00  0.00000000E+00  0.00000000E+00
  0.00000000E+00  0.00000000E+00  0.00000000E+00
  0.00000000E+00  0.00000000E+00  0.00000000E+00
  0.00000000E+00  0.00000000E+00  0.00000000E+00
  0.00000000E+00  0.00000000E+00  0.00000000E+00
  0.00000000E+00  0.00000000E+00  0.00000000E+00
  0.00000000E+00  0.00000000E+00  0.00000000E+00
  0.00000000E+00  0.00000000E+00  0.00000000E+00
  0.00000000E+00  0.00000000E+00  0.00000000E+00
  0.00000000E+00  0.00000000E+00  0.00000000E+00
  0.00000000E+00  0.00000000E+00  0.00000000E+00
  0.00000000E+00  0.00000000E+00  0.00000000E+00
  0.00000000E+00  0.00000000E+00  0.00000000E+00
  0.00000000E+00  0.00000000E+00  0.00000000E+00
  0.00000000E+00  0.00000000E+00  0.00000000E+00
  0.00000000E+00  0.00000000E+00  0.00000000E+00
  0.00000000E+00  0.00000000E+00  0.00000000E+00
  0.00000000E+00  0.00000000E+00  0.00000000E+00
