# Supplementary material for: Stick or Spill? Scaling Relationships for the Binding Energies of Adsorbates on Single-Atom Alloy Catalysts
Source: J Phys Chem Lett. 2022 Aug 2;13(31):7314–9. doi: 10.1021/acs.jpclett.2c01519 (PMC9376958; doi:10.1021/acs.jpclett.2c01519)
Supplement: Supplementary file 3 — jz2c01519_si_003.zip [file jz2c01519_si_003.zip › structures/NH/RhCu/CONTCAR]

POSCAR file for NH_fcc.xsd | Created on 
   1.00000000000000     
     5.4128999999999996   -5.4128999999999996   -0.0000000000000013
     0.0000000000000000    5.4128999999999996   -5.4128999999999996
    10.5849693585628994   10.5849693585628994   10.5849693585628994
   Cu   Rh   N    H 
    44     1     1     1
Selective dynamics
Direct
  0.2222222222222214  0.1111111111111143  0.0000000000000000   F   F   F
  0.2222222222222214  0.4444444444444429  0.0000000000000000   F   F   F
  0.2222222222222214  0.7777777777777786  0.0000000000000000   F   F   F
  0.5555555555555571  0.1111111111111143  0.0000000000000000   F   F   F
  0.5555555555555571  0.4444444444444429  0.0000000000000000   F   F   F
  0.5555555555555571  0.7777777777777786  0.0000000000000000   F   F   F
  0.8888888888888928  0.1111111111111143  0.0000000000000000   F   F   F
  0.8888888888888928  0.4444444444444429  0.0000000000000000   F   F   F
  0.8888888888888928  0.7777777777777786  0.0000000000000000   F   F   F
  0.0000000000000000  0.0000000000000000  0.1136391260021554   F   F   F
  0.0000000000000000  0.3333333333333357  0.1136391260021554   F   F   F
  0.0000000000000000  0.6666666666666643  0.1136391260021554   F   F   F
  0.3333333333333357  0.0000000000000000  0.1136391260021554   F   F   F
  0.3333333333333357  0.3333333333333357  0.1136391260021554   F   F   F
  0.3333333333333357  0.6666666666666643  0.1136391260021554   F   F   F
  0.6666666666666643  0.0000000000000000  0.1136391260021554   F   F   F
  0.6666666666666643  0.3333333333333357  0.1136391260021554   F   F   F
  0.6666666666666643  0.6666666666666643  0.1136391260021554   F   F   F
  0.0019027091900228  0.0017520669674288  0.4508982296985880   T   T   T
  0.2206769073803762  0.1082157707368068  0.3374743950752671   T   T   T
  0.1105033399016719  0.2216640125330349  0.2261236075989871   T   T   T
  0.3328789940207358  0.0017123372968846  0.4508736564538273   T   T   T
  0.5544474632629495  0.1097592114669172  0.3387969924066442   T   T   T
  0.4444580309808990  0.2216598543781359  0.2261451916677567   T   T   T
  0.6687189198216875  0.0043338510179865  0.4506987242728960   T   T   T
  0.8884742552016026  0.1097586624888326  0.3387902624712015   T   T   T
  0.7774735366704665  0.2216434030157908  0.2264200318050444   T   T   T
  0.9938560323771667  0.3323302557894586  0.4505452363799982   T   T   T
  0.2231008990295840  0.4438486292566957  0.3397711412959626   T   T   T
  0.1117322778075305  0.5549236931473382  0.2267513645281800   T   T   T
  0.5538654635345245  0.4438499471898404  0.3397739615252547   T   T   T
  0.4441739231839429  0.5550463063847214  0.2259775152029103   T   T   T
  0.6715032067827459  0.3322818157565446  0.4505427452204022   T   T   T
  0.8890914277478810  0.4451095666157794  0.3384935778240872   T   T   T
  0.7764984165574605  0.5549522599988902  0.2267532914645920   T   T   T
  0.0010936978535019  0.6691591630826981  0.4503493857725082   T   T   T
  0.2240870926142627  0.7758641583200931  0.3398884745781520   T   T   T
  0.1098204262189245  0.8863717330224132  0.2263714408646435   T   T   T
  0.3276855936475642  0.6779520893229827  0.4566735599409077   T   T   T
  0.5547397651066915  0.7763111203946141  0.3393603953268417   T   T   T
  0.4441437176946700  0.8882361094434683  0.2261632818298784   T   T   T
  0.6833251895161832  0.6779657374649327  0.4566505078545691   T   T   T
  0.8849379583241268  0.7758921696997108  0.3398891658512544   T   T   T
  0.7774084668958978  0.8882750616264464  0.2261514622081969   T   T   T
  0.3325848474169664  0.3320777531008641  0.4565404364244422   T   T   T
  0.4540505088855517  0.5749805660543815  0.5189391133901923   T   T   T
  0.4501042564042141  0.5670349497338263  0.5749939253318852   T   T   T
 
  0.00000000E+00  0.00000000E+00  0.00000000E+00
  0.00000000E+00  0.00000000E+00  0.00000000E+00
  0.00000000E+00  0.00000000E+00  0.00000000E+00
  0.00000000E+00  0.00000000E+00  0.00000000E+00
  0.00000000E+00  0.00000000E+00  0.00000000E+00
  0.00000000E+00  0.00000000E+00  0.00000000E+00
  0.00000000E+00  0.00000000E+00  0.00000000E+00
  0.00000000E+00  0.00000000E+00  0.00000000E+00
  0.00000000E+00  0.00000000E+00  0.00000000E+00
  0.00000000E+00  0.00000000E+00  0.00000000E+00
  0.00000000E+00  0.00000000E+00  0.00000000E+00
  0.00000000E+00  0.00000000E+00  0.00000000E+00
  0.00000000E+00  0.00000000E+00  0.00000000E+00
  0.00000000E+00  0.00000000E+00  0.00000000E+00
  0.00000000E+00  0.00000000E+00  0.00000000E+00
  0.00000000E+00  0.00000000E+00  0.00000000E+00
  0.00000000E+00  0.00000000E+00  0.00000000E+00
  0.00000000E+00  0.00000000E+00  0.00000000E+00
  0.00000000E+00  0.00000000E+00  0.00000000E+00
  0.00000000E+00  0.00000000E+00  0.00000000E+00
  0.00000000E+00  0.00000000E+00  0.00000000E+00
  0.00000000E+00  0.00000000E+00  0.00000000E+00
  0.00000000E+00  0.00000000E+00  0.00000000E+00
  0.00000000E+00  0.00000000E+00  0.00000000E+00
  0.00000000E+00  0.00000000E+00  0.00000000E+00
  0.00000000E+00  0.00000000E+00  0.00000000E+00
  0.00000000E+00  0.00000000E+00  0.00000000E+00
  0.00000000E+00  0.00000000E+00  0.00000000E+00
  0.00000000E+00  0.00000000E+00  0.00000000E+00
  0.00000000E+00  0.00000000E+00  0.00000000E+00
  0.00000000E+00  0.00000000E+00  0.00000000E+00
  0.00000000E+00  0.00000000E+00  0.00000000E+00
  0.00000000E+00  0.00000000E+00  0.00000000E+00
  0.00000000E+00  0.00000000E+00  0.00000000E+00
  0.00000000E+00  0.00000000E+00  0.00000000E+00
  0.00000000E+00  0.00000000E+00  0.00000000E+00
  0.00000000E+00  0.00000000E+00  0.00000000E+00
  0.00000000E+00  0.00000000E+00  0.00000000E+00
  0.00000000E+00  0.00000000E+00  0.00000000E+00
  0.00000000E+00  0.00000000E+00  0.00000000E+00
  0.00000000E+00  0.00000000E+00  0.00000000E+00
  0.00000000E+00  0.00000000E+00  0.00000000E+00
  0.00000000E+00  0.00000000E+00  0.00000000E+00
  0.00000000E+00  0.00000000E+00  0.00000000E+00
  0.00000000E+00  0.00000000E+00  0.00000000E+00
  0.00000000E+00  0.00000000E+00  0.00000000E+00
  0.00000000E+00  0.00000000E+00  0.00000000E+00
