# Supplementary material for: Stick or Spill? Scaling Relationships for the Binding Energies of Adsorbates on Single-Atom Alloy Catalysts
Source: J Phys Chem Lett. 2022 Aug 2;13(31):7314–9. doi: 10.1021/acs.jpclett.2c01519 (PMC9376958; doi:10.1021/acs.jpclett.2c01519)
Supplement: Supplementary file 3 — jz2c01519_si_003.zip [file jz2c01519_si_003.zip › structures/NH/RhAg/CONTCAR]

POSCAR file for NH_fcc.xsd | Created on 
   1.00000000000000     
     6.1619999999999999   -6.1619999999999999    0.0000000000000012
     0.0000000000000000    6.1619999999999999   -6.1619999999999999
    11.2508360252295994   11.2508360252295994   11.2508360252295994
   Ag   Rh   N    H 
    44     1     1     1
Selective dynamics
Direct
  0.2222222222222214  0.1111111111111072  0.0000000000000000   F   F   F
  0.2222222222222214  0.4444444444444429  0.0000000000000000   F   F   F
  0.2222222222222214  0.7777777777777786  0.0000000000000000   F   F   F
  0.5555555555555571  0.1111111111111143  0.0000000000000000   F   F   F
  0.5555555555555571  0.4444444444444429  0.0000000000000000   F   F   F
  0.5555555555555571  0.7777777777777786  0.0000000000000000   F   F   F
  0.8888888888888857  0.1111111111111072  0.0000000000000000   F   F   F
  0.8888888888888857  0.4444444444444429  0.0000000000000000   F   F   F
  0.8888888888888857  0.7777777777777786  0.0000000000000000   F   F   F
  0.0000000000000000  0.0000000000000000  0.1217094738793350   F   F   F
  0.0000000000000000  0.3333333333333357  0.1217094738793350   F   F   F
  0.0000000000000000  0.6666666666666643  0.1217094738793350   F   F   F
  0.3333333333333357  0.0000000000000000  0.1217094738793350   F   F   F
  0.3333333333333357  0.3333333333333357  0.1217094738793350   F   F   F
  0.3333333333333357  0.6666666666666643  0.1217094738793350   F   F   F
  0.6666666666666643  0.0000000000000000  0.1217094738793350   F   F   F
  0.6666666666666643  0.3333333333333357  0.1217094738793350   F   F   F
  0.6666666666666643  0.6666666666666643  0.1217094738793350   F   F   F
  0.0066087178020215  0.0087974231345864  0.4847707162300493   T   T   T
  0.2218542427062205  0.1104830848195514  0.3619689606454493   T   T   T
  0.1107526772937695  0.2228142358677572  0.2424144682275244   T   T   T
  0.3353788849712817  0.0088058710164462  0.4847698993390185   T   T   T
  0.5560461085387075  0.1126212374761230  0.3637846834508215   T   T   T
  0.4453232440201673  0.2228151374448714  0.2424154717651730   T   T   T
  0.6699076808892910  0.0066248833002597  0.4846690042231506   T   T   T
  0.8898011156463607  0.1126195874434928  0.3637858912990669   T   T   T
  0.7780133332747732  0.2227653542297437  0.2430835456730284   T   T   T
  0.0018183560991590  0.3366363116217816  0.4848753592125756   T   T   T
  0.2243348872298765  0.4448155793655668  0.3648292290038077   T   T   T
  0.1120355822838900  0.5560859820259413  0.2437230781720521   T   T   T
  0.5537096025574780  0.4448210498782054  0.3648320697613543   T   T   T
  0.4445665955741667  0.5558615821818984  0.2426599829634947   T   T   T
  0.6680072184205079  0.3366351915680092  0.4848750765496539   T   T   T
  0.8900771057418367  0.4469267321622737  0.3645040347021803   T   T   T
  0.7773150449884618  0.5560819093047229  0.2437208757888924   T   T   T
  0.0028766782873168  0.6725576781627447  0.4856798762742229   T   T   T
  0.2249557764950199  0.7786462780431990  0.3652036140733397   T   T   T
  0.1102157942316587  0.8871628303248527  0.2430070763682586   T   T   T
  0.3305849673412032  0.6771541432451448  0.4883423207210671   T   T   T
  0.5560363249946354  0.7788412216533918  0.3642785274868858   T   T   T
  0.4446409579942713  0.8894101343645864  0.2427120316358375   T   T   T
  0.6797552440917909  0.6771548403932779  0.4883511883358854   T   T   T
  0.8869164129890116  0.7786402723930672  0.3652043841112702   T   T   T
  0.7780442412807574  0.8894115061609320  0.2427125890038040   T   T   T
  0.3314549077960556  0.3297206784451805  0.4811033837501766   T   T   T
  0.4282465081974683  0.5233291782130997  0.5441355643856125   T   T   T
  0.4159936159805494  0.4988442953239320  0.5963101712163176   T   T   T
 
  0.00000000E+00  0.00000000E+00  0.00000000E+00
  0.00000000E+00  0.00000000E+00  0.00000000E+00
  0.00000000E+00  0.00000000E+00  0.00000000E+00
  0.00000000E+00  0.00000000E+00  0.00000000E+00
  0.00000000E+00  0.00000000E+00  0.00000000E+00
  0.00000000E+00  0.00000000E+00  0.00000000E+00
  0.00000000E+00  0.00000000E+00  0.00000000E+00
  0.00000000E+00  0.00000000E+00  0.00000000E+00
  0.00000000E+00  0.00000000E+00  0.00000000E+00
  0.00000000E+00  0.00000000E+00  0.00000000E+00
  0.00000000E+00  0.00000000E+00  0.00000000E+00
  0.00000000E+00  0.00000000E+00  0.00000000E+00
  0.00000000E+00  0.00000000E+00  0.00000000E+00
  0.00000000E+00  0.00000000E+00  0.00000000E+00
  0.00000000E+00  0.00000000E+00  0.00000000E+00
  0.00000000E+00  0.00000000E+00  0.00000000E+00
  0.00000000E+00  0.00000000E+00  0.00000000E+00
  0.00000000E+00  0.00000000E+00  0.00000000E+00
  0.00000000E+00  0.00000000E+00  0.00000000E+00
  0.00000000E+00  0.00000000E+00  0.00000000E+00
  0.00000000E+00  0.00000000E+00  0.00000000E+00
  0.00000000E+00  0.00000000E+00  0.00000000E+00
  0.00000000E+00  0.00000000E+00  0.00000000E+00
  0.00000000E+00  0.00000000E+00  0.00000000E+00
  0.00000000E+00  0.00000000E+00  0.00000000E+00
  0.00000000E+00  0.00000000E+00  0.00000000E+00
  0.00000000E+00  0.00000000E+00  0.00000000E+00
  0.00000000E+00  0.00000000E+00  0.00000000E+00
  0.00000000E+00  0.00000000E+00  0.00000000E+00
  0.00000000E+00  0.00000000E+00  0.00000000E+00
  0.00000000E+00  0.00000000E+00  0.00000000E+00
  0.00000000E+00  0.00000000E+00  0.00000000E+00
  0.00000000E+00  0.00000000E+00  0.00000000E+00
  0.00000000E+00  0.00000000E+00  0.00000000E+00
  0.00000000E+00  0.00000000E+00  0.00000000E+00
  0.00000000E+00  0.00000000E+00  0.00000000E+00
  0.00000000E+00  0.00000000E+00  0.00000000E+00
  0.00000000E+00  0.00000000E+00  0.00000000E+00
  0.00000000E+00  0.00000000E+00  0.00000000E+00
  0.00000000E+00  0.00000000E+00  0.00000000E+00
  0.00000000E+00  0.00000000E+00  0.00000000E+00
  0.00000000E+00  0.00000000E+00  0.00000000E+00
  0.00000000E+00  0.00000000E+00  0.00000000E+00
  0.00000000E+00  0.00000000E+00  0.00000000E+00
  0.00000000E+00  0.00000000E+00  0.00000000E+00
  0.00000000E+00  0.00000000E+00  0.00000000E+00
  0.00000000E+00  0.00000000E+00  0.00000000E+00
