# Supplementary material for: Stick or Spill? Scaling Relationships for the Binding Energies of Adsorbates on Single-Atom Alloy Catalysts
Source: J Phys Chem Lett. 2022 Aug 2;13(31):7314–9. doi: 10.1021/acs.jpclett.2c01519 (PMC9376958; doi:10.1021/acs.jpclett.2c01519)
Supplement: Supplementary file 3 — jz2c01519_si_003.zip [file jz2c01519_si_003.zip › structures/NH/Au/CONTCAR]

POSCAR file for Au_NHf1.xsd | Created on
   1.00000000000000     
     6.2054999999999998   -6.2054999999999998   -0.0000000000000017
     0.0000000000000000    6.2054999999999998   -6.2054999999999998
    11.2895026918963008   11.2895026918963008   11.2895026918963008
   H    Au   N 
     1    45     1
Selective dynamics
Direct
  0.4449689360555114  0.5552078539038545  0.5968984132560324   T   T   T
  0.0000000000000000  0.0000000000000000  0.1221488702943390   F   F   F
  0.0004486684254830 -0.0003127645666056  0.4868095959385760   T   T   T
  0.2222222222222214  0.1111111111111143  0.0000000000000000   F   F   F
  0.2242845753808077  0.1150017139068596  0.3657261249670108   T   T   T
  0.1116712908480404  0.2225792136292193  0.2435311571380599   T   T   T
  0.3333333333333357  0.0000000000000000  0.1221488702943390   F   F   F
  0.3328655448734177  0.9995760565577987  0.4868486442584899   T   T   T
  0.5555555555555571  0.1111111111111143  0.0000000000000000   F   F   F
  0.5550644348294176  0.1108112600035133  0.3637284608871442   T   T   T
  0.4442776697341176  0.2225724980511735  0.2435138638167533   T   T   T
  0.6666666666666643  0.0000000000000000  0.1221488702943390   F   F   F
  0.6687996831293084  0.0039270375302120  0.4860376623643090   T   T   T
  0.8888888888888928  0.1111111111111143  0.0000000000000000   F   F   F
  0.8892543763611552  0.1108497137241052  0.3637329069991867   T   T   T
  0.7778034114824700  0.2222284774530198  0.2429748520012377   T   T   T
  0.0000000000000000  0.3333333333333357  0.1221488702943390   F   F   F
  0.9962337700277695  0.3313588135810872  0.4860313683606226   T   T   T
  0.2222222222222214  0.4444444444444429  0.0000000000000000   F   F   F
  0.2252380987163699  0.4459139857767355  0.3671858021785930   T   T   T
  0.1116906333339030  0.5557523216314824  0.2435361201533421   T   T   T
  0.3333333333333357  0.3333333333333357  0.1221488702943390   F   F   F
  0.3215142393678597  0.3092240340452407  0.4943324051663345   T   T   T
  0.5555555555555571  0.4444444444444429  0.0000000000000000   F   F   F
  0.5542115009186153  0.4458837758124610  0.3671166966674627   T   T   T
  0.4444615527899952  0.5555727367587923  0.2440958743349388   T   T   T
  0.6666666666666643  0.3333333333333357  0.1221488702943390   F   F   F
  0.6688431279586481  0.3313182899332497  0.4859888107579494   T   T   T
  0.8888888888888928  0.4444444444444429  0.0000000000000000   F   F   F
  0.8892955153105845  0.4450456192594254  0.3637277343280115   T   T   T
  0.7774623994402106  0.5557599992070005  0.2435146437393069   T   T   T
  0.0000000000000000  0.6666666666666643  0.1221488702943390   F   F   F
  0.0005727306287337  0.6673001419488295  0.4868539255737022   T   T   T
  0.2222222222222214  0.7777777777777786  0.0000000000000000   F   F   F
  0.2243494154815151  0.7757498772885939  0.3657779071246655   T   T   T
  0.1111546105092428  0.8888863240159808  0.2452214995937298   T   T   T
  0.3333333333333357  0.6666666666666643  0.1221488702943390   F   F   F
  0.3214792709112099  0.6786488371183729  0.4946572253666119   T   T   T
  0.5555555555555571  0.7777777777777786  0.0000000000000000   F   F   F
  0.5541886189890054  0.7748719770884144  0.3671933283224743   T   T   T
  0.4442832710283323  0.8883427210868705  0.2435382065573640   T   T   T
  0.6666666666666643  0.6666666666666643  0.1221488702943390   F   F   F
  0.6909070574850339  0.6786184662869339  0.4943280110021883   T   T   T
  0.8888888888888928  0.7777777777777786  0.0000000000000000   F   F   F
  0.8850978024885326  0.7758150397878545  0.3657278646721245   T   T   T
  0.7774524997731024  0.8883597328384490  0.2435338106528936   T   T   T
  0.4447666178380269  0.5553801365297361  0.5442408913122819   T   T   T
 
  0.00000000E+00  0.00000000E+00  0.00000000E+00
  0.00000000E+00  0.00000000E+00  0.00000000E+00
  0.00000000E+00  0.00000000E+00  0.00000000E+00
  0.00000000E+00  0.00000000E+00  0.00000000E+00
  0.00000000E+00  0.00000000E+00  0.00000000E+00
  0.00000000E+00  0.00000000E+00  0.00000000E+00
  0.00000000E+00  0.00000000E+00  0.00000000E+00
  0.00000000E+00  0.00000000E+00  0.00000000E+00
  0.00000000E+00  0.00000000E+00  0.00000000E+00
  0.00000000E+00  0.00000000E+00  0.00000000E+00
  0.00000000E+00  0.00000000E+00  0.00000000E+00
  0.00000000E+00  0.00000000E+00  0.00000000E+00
  0.00000000E+00  0.00000000E+00  0.00000000E+00
  0.00000000E+00  0.00000000E+00  0.00000000E+00
  0.00000000E+00  0.00000000E+00  0.00000000E+00
  0.00000000E+00  0.00000000E+00  0.00000000E+00
  0.00000000E+00  0.00000000E+00  0.00000000E+00
  0.00000000E+00  0.00000000E+00  0.00000000E+00
  0.00000000E+00  0.00000000E+00  0.00000000E+00
  0.00000000E+00  0.00000000E+00  0.00000000E+00
  0.00000000E+00  0.00000000E+00  0.00000000E+00
  0.00000000E+00  0.00000000E+00  0.00000000E+00
  0.00000000E+00  0.00000000E+00  0.00000000E+00
  0.00000000E+00  0.00000000E+00  0.00000000E+00
  0.00000000E+00  0.00000000E+00  0.00000000E+00
  0.00000000E+00  0.00000000E+00  0.00000000E+00
  0.00000000E+00  0.00000000E+00  0.00000000E+00
  0.00000000E+00  0.00000000E+00  0.00000000E+00
  0.00000000E+00  0.00000000E+00  0.00000000E+00
  0.00000000E+00  0.00000000E+00  0.00000000E+00
  0.00000000E+00  0.00000000E+00  0.00000000E+00
  0.00000000E+00  0.00000000E+00  0.00000000E+00
  0.00000000E+00  0.00000000E+00  0.00000000E+00
  0.00000000E+00  0.00000000E+00  0.00000000E+00
  0.00000000E+00  0.00000000E+00  0.00000000E+00
  0.00000000E+00  0.00000000E+00  0.00000000E+00
  0.00000000E+00  0.00000000E+00  0.00000000E+00
  0.00000000E+00  0.00000000E+00  0.00000000E+00
  0.00000000E+00  0.00000000E+00  0.00000000E+00
  0.00000000E+00  0.00000000E+00  0.00000000E+00
  0.00000000E+00  0.00000000E+00  0.00000000E+00
  0.00000000E+00  0.00000000E+00  0.00000000E+00
  0.00000000E+00  0.00000000E+00  0.00000000E+00
  0.00000000E+00  0.00000000E+00  0.00000000E+00
  0.00000000E+00  0.00000000E+00  0.00000000E+00
  0.00000000E+00  0.00000000E+00  0.00000000E+00
  0.00000000E+00  0.00000000E+00  0.00000000E+00
