# Supplementary material for: Stick or Spill? Scaling Relationships for the Binding Energies of Adsorbates on Single-Atom Alloy Catalysts
Source: J Phys Chem Lett. 2022 Aug 2;13(31):7314–9. doi: 10.1021/acs.jpclett.2c01519 (PMC9376958; doi:10.1021/acs.jpclett.2c01519)
Supplement: Supplementary file 3 — jz2c01519_si_003.zip [file jz2c01519_si_003.zip › structures/NH/NiCu/CONTCAR]

POSCAR file for NiCu_NHf1.xsd | Created 
   1.00000000000000     
     5.4128999999999996   -5.4128999999999996   -0.0000000000000013
     0.0000000000000000    5.4128999999999996   -5.4128999999999996
    10.5849693585628994   10.5849693585628994   10.5849693585628994
   H    Cu   Ni   N 
     1    44     1     1
Selective dynamics
Direct
  0.4328443837516553  0.5332153582351571  0.5689798701179174   T   T   T
  0.0000000000000000  0.0000000000000000  0.1136391260021554   F   F   F
  0.0035359929424769  0.0035638527281732  0.4499680728673409   T   T   T
  0.2222222222222214  0.1111111111111143  0.0000000000000000   F   F   F
  0.2228058558517762  0.1124474194927370  0.3380790550831418   T   T   T
  0.1109805276730897  0.2222371967353167  0.2258612662796809   T   T   T
  0.3333333333333357  0.0000000000000000  0.1136391260021554   F   F   F
  0.3332222706694941  0.0035407601189882  0.4499610180593562   T   T   T
  0.5555555555555571  0.1111111111111143  0.0000000000000000   F   F   F
  0.5549533496425502  0.1112597499663610  0.3382108373841084   T   T   T
  0.4445809633592922  0.2222542779398020  0.2258834601294722   T   T   T
  0.6666666666666643  0.0000000000000000  0.1136391260021554   F   F   F
  0.6696019435958522  0.0059440121136638  0.4495051957280273   T   T   T
  0.8888888888888928  0.1111111111111143  0.0000000000000000   F   F   F
  0.8895733918930123  0.1112400571067468  0.3382036059039120   T   T   T
  0.7777471182407996  0.2221834338264496  0.2260204492570755   T   T   T
  0.0000000000000000  0.3333333333333357  0.1136391260021554   F   F   F
  0.9985361771163905  0.3336046115312748  0.4499565756654078   T   T   T
  0.2222222222222214  0.4444444444444429  0.0000000000000000   F   F   F
  0.2241818916605485  0.4448907774254298  0.3389506676887198   T   T   T
  0.1115447177968849  0.5558338243255354  0.2264455744958591   T   T   T
  0.3333333333333357  0.3333333333333357  0.1136391260021554   F   F   F
  0.5555555555555571  0.4444444444444429  0.0000000000000000   F   F   F
  0.5539842440994108  0.4448616470481053  0.3389803673877633   T   T   T
  0.4444986962846722  0.5556422778971587  0.2256631020743224   T   T   T
  0.6666666666666643  0.3333333333333357  0.1136391260021554   F   F   F
  0.6683807562914250  0.3335727695990214  0.4499662777626911   T   T   T
  0.8888888888888928  0.4444444444444429  0.0000000000000000   F   F   F
  0.8894848295050546  0.4457001750462215  0.3385867752112213   T   T   T
  0.7776322677711663  0.5558443708218417  0.2264621810684002   T   T   T
  0.0000000000000000  0.6666666666666643  0.1136391260021554   F   F   F
  0.0015666927665637  0.6700509591142984  0.4502384198513075   T   T   T
  0.2222222222222214  0.7777777777777786  0.0000000000000000   F   F   F
  0.2244857625181315  0.7769688240991752  0.3397073230095254   T   T   T
  0.1105370000421974  0.8877911974712733  0.2267061488571951   T   T   T
  0.3333333333333357  0.6666666666666643  0.1136391260021554   F   F   F
  0.3293553649041094  0.6740173855018965  0.4554877583239485   T   T   T
  0.5555555555555571  0.7777777777777786  0.0000000000000000   F   F   F
  0.5552198429129211  0.7771485343741975  0.3386970125557429   T   T   T
  0.4443814396338183  0.8889996466935504  0.2259340611142396   T   T   T
  0.6666666666666643  0.6666666666666643  0.1136391260021554   F   F   F
  0.6777642121732889  0.6739623709496112  0.4555746006037535   T   T   T
  0.8888888888888928  0.7777777777777786  0.0000000000000000   F   F   F
  0.8856523120048709  0.7769335577676324  0.3397350308036061   T   T   T
  0.7779541026582903  0.8889989462575904  0.2259298823500866   T   T   T
  0.3299992720881893  0.3266984158199200  0.4511508846405867   T   T   T
  0.4375852816560465  0.5423127968645408  0.5129755521556397   T   T   T
 
  0.00000000E+00  0.00000000E+00  0.00000000E+00
  0.00000000E+00  0.00000000E+00  0.00000000E+00
  0.00000000E+00  0.00000000E+00  0.00000000E+00
  0.00000000E+00  0.00000000E+00  0.00000000E+00
  0.00000000E+00  0.00000000E+00  0.00000000E+00
  0.00000000E+00  0.00000000E+00  0.00000000E+00
  0.00000000E+00  0.00000000E+00  0.00000000E+00
  0.00000000E+00  0.00000000E+00  0.00000000E+00
  0.00000000E+00  0.00000000E+00  0.00000000E+00
  0.00000000E+00  0.00000000E+00  0.00000000E+00
  0.00000000E+00  0.00000000E+00  0.00000000E+00
  0.00000000E+00  0.00000000E+00  0.00000000E+00
  0.00000000E+00  0.00000000E+00  0.00000000E+00
  0.00000000E+00  0.00000000E+00  0.00000000E+00
  0.00000000E+00  0.00000000E+00  0.00000000E+00
  0.00000000E+00  0.00000000E+00  0.00000000E+00
  0.00000000E+00  0.00000000E+00  0.00000000E+00
  0.00000000E+00  0.00000000E+00  0.00000000E+00
  0.00000000E+00  0.00000000E+00  0.00000000E+00
  0.00000000E+00  0.00000000E+00  0.00000000E+00
  0.00000000E+00  0.00000000E+00  0.00000000E+00
  0.00000000E+00  0.00000000E+00  0.00000000E+00
  0.00000000E+00  0.00000000E+00  0.00000000E+00
  0.00000000E+00  0.00000000E+00  0.00000000E+00
  0.00000000E+00  0.00000000E+00  0.00000000E+00
  0.00000000E+00  0.00000000E+00  0.00000000E+00
  0.00000000E+00  0.00000000E+00  0.00000000E+00
  0.00000000E+00  0.00000000E+00  0.00000000E+00
  0.00000000E+00  0.00000000E+00  0.00000000E+00
  0.00000000E+00  0.00000000E+00  0.00000000E+00
  0.00000000E+00  0.00000000E+00  0.00000000E+00
  0.00000000E+00  0.00000000E+00  0.00000000E+00
  0.00000000E+00  0.00000000E+00  0.00000000E+00
  0.00000000E+00  0.00000000E+00  0.00000000E+00
  0.00000000E+00  0.00000000E+00  0.00000000E+00
  0.00000000E+00  0.00000000E+00  0.00000000E+00
  0.00000000E+00  0.00000000E+00  0.00000000E+00
  0.00000000E+00  0.00000000E+00  0.00000000E+00
  0.00000000E+00  0.00000000E+00  0.00000000E+00
  0.00000000E+00  0.00000000E+00  0.00000000E+00
  0.00000000E+00  0.00000000E+00  0.00000000E+00
  0.00000000E+00  0.00000000E+00  0.00000000E+00
  0.00000000E+00  0.00000000E+00  0.00000000E+00
  0.00000000E+00  0.00000000E+00  0.00000000E+00
  0.00000000E+00  0.00000000E+00  0.00000000E+00
  0.00000000E+00  0.00000000E+00  0.00000000E+00
  0.00000000E+00  0.00000000E+00  0.00000000E+00
