# Supplementary material for: Stick or Spill? Scaling Relationships for the Binding Energies of Adsorbates on Single-Atom Alloy Catalysts
Source: J Phys Chem Lett. 2022 Aug 2;13(31):7314–9. doi: 10.1021/acs.jpclett.2c01519 (PMC9376958; doi:10.1021/acs.jpclett.2c01519)
Supplement: Supplementary file 3 — jz2c01519_si_003.zip [file jz2c01519_si_003.zip › structures/CH/NiAu/CONTCAR]

POSCAR file for NiAu_CHf1.xsd | Created 
   1.00000000000000     
     6.2054999999999998   -6.2054999999999998   -0.0000000000000017
     0.0000000000000000    6.2054999999999998   -6.2054999999999998
    11.2895026918963008   11.2895026918963008   11.2895026918963008
   H    Au   Ni   C 
     1    44     1     1
Selective dynamics
Direct
  0.4215417845084803  0.5100394047120576  0.5933625439476203   T   T   T
  0.0000000000000000  0.0000000000000000  0.1221488702943390   F   F   F
  0.0091833231962849  0.0117957381895071  0.4879472964122420   T   T   T
  0.2222222222222214  0.1111111111111143  0.0000000000000000   F   F   F
  0.2248960266115466  0.1165456976755018  0.3655720176094539   T   T   T
  0.1114600385900396  0.2230712179423842  0.2435973021392031   T   T   T
  0.3333333333333357  0.0000000000000000  0.1221488702943390   F   F   F
  0.3358572877776214  0.0118608081672715  0.4879436354259036   T   T   T
  0.5555555555555571  0.1111111111111143  0.0000000000000000   F   F   F
  0.5571112457579754  0.1136154630955165  0.3649897397549483   T   T   T
  0.4449169765619775  0.2230691577942210  0.2435998694798893   T   T   T
  0.6666666666666643  0.0000000000000000  0.1221488702943390   F   F   F
  0.6702113549753538  0.0071694716431863  0.4879445758648909   T   T   T
  0.8888888888888928  0.1111111111111143  0.0000000000000000   F   F   F
  0.8897760981006687  0.1136160062926270  0.3649890785947013   T   T   T
  0.7784792136583565  0.2236496216156143  0.2437658088430292   T   T   T
  0.0000000000000000  0.3333333333333357  0.1221488702943390   F   F   F
  1.0044591912886069  0.3366740460487900  0.4871882580339249   T   T   T
  0.2222222222222214  0.4444444444444429  0.0000000000000000   F   F   F
  0.2256683120751585  0.4474489007418220  0.3661448938355737   T   T   T
  0.1119845020234914  0.5568819913674558  0.2442454963335348   T   T   T
  0.3333333333333357  0.3333333333333357  0.1221488702943390   F   F   F
  0.5555555555555571  0.4444444444444429  0.0000000000000000   F   F   F
  0.5550368052486654  0.4474172396103828  0.3661539355074571   T   T   T
  0.4449976276344579  0.5566779691167169  0.2436390314061262   T   T   T
  0.6666666666666643  0.3333333333333357  0.1221488702943390   F   F   F
  0.6655375366489802  0.3366687640408318  0.4871876776529638   T   T   T
  0.8888888888888928  0.4444444444444429  0.0000000000000000   F   F   F
  0.8911052488954980  0.4489172318360928  0.3657372623812237   T   T   T
  0.7782005494797453  0.5568720394236791  0.2442471668601013   T   T   T
  0.0000000000000000  0.6666666666666643  0.1221488702943390   F   F   F
  0.0044155023855924  0.6756481243247129  0.4884554402571847   T   T   T
  0.2222222222222214  0.7777777777777786  0.0000000000000000   F   F   F
  0.2253088167185150  0.7809335538726342  0.3664274057471538   T   T   T
  0.1114297107101069  0.8895637921083076  0.2442279537194690   T   T   T
  0.3333333333333357  0.6666666666666643  0.1221488702943390   F   F   F
  0.3297903103623904  0.6738916885394705  0.4941466802291775   T   T   T
  0.5555555555555571  0.7777777777777786  0.0000000000000000   F   F   F
  0.5562719375730397  0.7792839527011973  0.3657680947599221   T   T   T
  0.4444736752235938  0.8897546271029645  0.2437792055437914   T   T   T
  0.6666666666666643  0.6666666666666643  0.1221488702943390   F   F   F
  0.6772045470230915  0.6737827400958896  0.4941384704029056   T   T   T
  0.8888888888888928  0.7777777777777786  0.0000000000000000   F   F   F
  0.8888563601200953  0.7809091339251731  0.3664253692769825   T   T   T
  0.7785850400952801  0.8897537006895448  0.2437776585152017   T   T   T
  0.3330103592154655  0.3328424656409872  0.4778087471212819   T   T   T
  0.4247696630579360  0.5164605666101837  0.5368961706420708   T   T   T
 
  0.00000000E+00  0.00000000E+00  0.00000000E+00
  0.00000000E+00  0.00000000E+00  0.00000000E+00
  0.00000000E+00  0.00000000E+00  0.00000000E+00
  0.00000000E+00  0.00000000E+00  0.00000000E+00
  0.00000000E+00  0.00000000E+00  0.00000000E+00
  0.00000000E+00  0.00000000E+00  0.00000000E+00
  0.00000000E+00  0.00000000E+00  0.00000000E+00
  0.00000000E+00  0.00000000E+00  0.00000000E+00
  0.00000000E+00  0.00000000E+00  0.00000000E+00
  0.00000000E+00  0.00000000E+00  0.00000000E+00
  0.00000000E+00  0.00000000E+00  0.00000000E+00
  0.00000000E+00  0.00000000E+00  0.00000000E+00
  0.00000000E+00  0.00000000E+00  0.00000000E+00
  0.00000000E+00  0.00000000E+00  0.00000000E+00
  0.00000000E+00  0.00000000E+00  0.00000000E+00
  0.00000000E+00  0.00000000E+00  0.00000000E+00
  0.00000000E+00  0.00000000E+00  0.00000000E+00
  0.00000000E+00  0.00000000E+00  0.00000000E+00
  0.00000000E+00  0.00000000E+00  0.00000000E+00
  0.00000000E+00  0.00000000E+00  0.00000000E+00
  0.00000000E+00  0.00000000E+00  0.00000000E+00
  0.00000000E+00  0.00000000E+00  0.00000000E+00
  0.00000000E+00  0.00000000E+00  0.00000000E+00
  0.00000000E+00  0.00000000E+00  0.00000000E+00
  0.00000000E+00  0.00000000E+00  0.00000000E+00
  0.00000000E+00  0.00000000E+00  0.00000000E+00
  0.00000000E+00  0.00000000E+00  0.00000000E+00
  0.00000000E+00  0.00000000E+00  0.00000000E+00
  0.00000000E+00  0.00000000E+00  0.00000000E+00
  0.00000000E+00  0.00000000E+00  0.00000000E+00
  0.00000000E+00  0.00000000E+00  0.00000000E+00
  0.00000000E+00  0.00000000E+00  0.00000000E+00
  0.00000000E+00  0.00000000E+00  0.00000000E+00
  0.00000000E+00  0.00000000E+00  0.00000000E+00
  0.00000000E+00  0.00000000E+00  0.00000000E+00
  0.00000000E+00  0.00000000E+00  0.00000000E+00
  0.00000000E+00  0.00000000E+00  0.00000000E+00
  0.00000000E+00  0.00000000E+00  0.00000000E+00
  0.00000000E+00  0.00000000E+00  0.00000000E+00
  0.00000000E+00  0.00000000E+00  0.00000000E+00
  0.00000000E+00  0.00000000E+00  0.00000000E+00
  0.00000000E+00  0.00000000E+00  0.00000000E+00
  0.00000000E+00  0.00000000E+00  0.00000000E+00
  0.00000000E+00  0.00000000E+00  0.00000000E+00
  0.00000000E+00  0.00000000E+00  0.00000000E+00
  0.00000000E+00  0.00000000E+00  0.00000000E+00
  0.00000000E+00  0.00000000E+00  0.00000000E+00
