# Supplementary material for: Stick or Spill? Scaling Relationships for the Binding Energies of Adsorbates on Single-Atom Alloy Catalysts
Source: J Phys Chem Lett. 2022 Aug 2;13(31):7314–9. doi: 10.1021/acs.jpclett.2c01519 (PMC9376958; doi:10.1021/acs.jpclett.2c01519)
Supplement: Supplementary file 3 — jz2c01519_si_003.zip [file jz2c01519_si_003.zip › structures/CH/NiAg/CONTCAR]

POSCAR file for NiAg_CHf1.xsd | Created 
   1.00000000000000     
     6.1619999999999999   -6.1619999999999999    0.0000000000000012
     0.0000000000000000    6.1619999999999999   -6.1619999999999999
    11.2508360252295994   11.2508360252295994   11.2508360252295994
   H    Ag   Ni   C 
     1    44     1     1
Selective dynamics
Direct
  0.4166061147975954  0.4976057770746566  0.5948917764820454   T   T   T
  0.0000000000000000  0.0000000000000000  0.1217094738793350   F   F   F
  0.0098401481789061  0.0130838112233935  0.4842174360977194   T   T   T
  0.2222222222222214  0.1111111111111072  0.0000000000000000   F   F   F
  0.2249249604891012  0.1162333841870140  0.3622992870007217   T   T   T
  0.1117059714986437  0.2243053835452758  0.2422435357835414   T   T   T
  0.3333333333333357  0.0000000000000000  0.1217094738793350   F   F   F
  0.3368865142327989  0.0129144606414886  0.4842383915098202   T   T   T
  0.5555555555555571  0.1111111111111143  0.0000000000000000   F   F   F
  0.5581530211640582  0.1169038414825961  0.3639380309008463   T   T   T
  0.4460823641327974  0.2243185884511156  0.2422447431644507   T   T   T
  0.6666666666666643  0.0000000000000000  0.1217094738793350   F   F   F
  0.6728131841972051  0.0121130124811914  0.4843851626829755   T   T   T
  0.8888888888888857  0.1111111111111072  0.0000000000000000   F   F   F
  0.8922722095994366  0.1168430057883064  0.3639241819174651   T   T   T
  0.7791347909091030  0.2248051848730446  0.2430844295063600   T   T   T
  0.0000000000000000  0.3333333333333357  0.1217094738793350   F   F   F
  0.0110509043507782  0.3422611048583865  0.4854815412376579   T   T   T
  0.2222222222222214  0.4444444444444429  0.0000000000000000   F   F   F
  0.2260070362123426  0.4486152239614431  0.3634764206128689   T   T   T
  0.1121515529051599  0.5580004486699202  0.2434500666645726   T   T   T
  0.3333333333333357  0.3333333333333357  0.1217094738793350   F   F   F
  0.5555555555555571  0.4444444444444429  0.0000000000000000   F   F   F
  0.5561536855847389  0.4486862558759860  0.3634676613128206   T   T   T
  0.4460197842219574  0.5586098973901333  0.2424214378083258   T   T   T
  0.6666666666666643  0.3333333333333357  0.1217094738793350   F   F   F
  0.6645992692398691  0.3423865855349190  0.4855384632971927   T   T   T
  0.8888888888888857  0.4444444444444429  0.0000000000000000   F   F   F
  0.8914680121711926  0.4494709195432804  0.3654710114082017   T   T   T
  0.7793011994523008  0.5580021224773485  0.2434430893211273   T   T   T
  0.0000000000000000  0.6666666666666643  0.1217094738793350   F   F   F
  0.0047612205599581  0.6756154115561313  0.4855244171893824   T   T   T
  0.2222222222222214  0.7777777777777786  0.0000000000000000   F   F   F
  0.2262770245076244  0.7822351088753120  0.3651157666220378   T   T   T
  0.1117333434446455  0.8899452482180514  0.2429651207042181   T   T   T
  0.3333333333333357  0.6666666666666643  0.1217094738793350   F   F   F
  0.3379918240455468  0.6753655604724141  0.4883277655275631   T   T   T
  0.5555555555555571  0.7777777777777786  0.0000000000000000   F   F   F
  0.5584526426320114  0.7833246263303587  0.3636989459264343   T   T   T
  0.4453468107543218  0.8913967356786643  0.2428840122366063   T   T   T
  0.6666666666666643  0.6666666666666643  0.1217094738793350   F   F   F
  0.6718040310811032  0.6759774551957547  0.4882544867833966   T   T   T
  0.8888888888888857  0.7777777777777786  0.0000000000000000   F   F   F
  0.8897143065760701  0.7823155983758147  0.3650747046908755   T   T   T
  0.7795037039284969  0.8913894146241865  0.2428728029406845   T   T   T
  0.3318226468270595  0.3301507449756372  0.4742053598094539   T   T   T
  0.4147771342795540  0.4943749552110836  0.5381662388929542   T   T   T
 
  0.00000000E+00  0.00000000E+00  0.00000000E+00
  0.00000000E+00  0.00000000E+00  0.00000000E+00
  0.00000000E+00  0.00000000E+00  0.00000000E+00
  0.00000000E+00  0.00000000E+00  0.00000000E+00
  0.00000000E+00  0.00000000E+00  0.00000000E+00
  0.00000000E+00  0.00000000E+00  0.00000000E+00
  0.00000000E+00  0.00000000E+00  0.00000000E+00
  0.00000000E+00  0.00000000E+00  0.00000000E+00
  0.00000000E+00  0.00000000E+00  0.00000000E+00
  0.00000000E+00  0.00000000E+00  0.00000000E+00
  0.00000000E+00  0.00000000E+00  0.00000000E+00
  0.00000000E+00  0.00000000E+00  0.00000000E+00
  0.00000000E+00  0.00000000E+00  0.00000000E+00
  0.00000000E+00  0.00000000E+00  0.00000000E+00
  0.00000000E+00  0.00000000E+00  0.00000000E+00
  0.00000000E+00  0.00000000E+00  0.00000000E+00
  0.00000000E+00  0.00000000E+00  0.00000000E+00
  0.00000000E+00  0.00000000E+00  0.00000000E+00
  0.00000000E+00  0.00000000E+00  0.00000000E+00
  0.00000000E+00  0.00000000E+00  0.00000000E+00
  0.00000000E+00  0.00000000E+00  0.00000000E+00
  0.00000000E+00  0.00000000E+00  0.00000000E+00
  0.00000000E+00  0.00000000E+00  0.00000000E+00
  0.00000000E+00  0.00000000E+00  0.00000000E+00
  0.00000000E+00  0.00000000E+00  0.00000000E+00
  0.00000000E+00  0.00000000E+00  0.00000000E+00
  0.00000000E+00  0.00000000E+00  0.00000000E+00
  0.00000000E+00  0.00000000E+00  0.00000000E+00
  0.00000000E+00  0.00000000E+00  0.00000000E+00
  0.00000000E+00  0.00000000E+00  0.00000000E+00
  0.00000000E+00  0.00000000E+00  0.00000000E+00
  0.00000000E+00  0.00000000E+00  0.00000000E+00
  0.00000000E+00  0.00000000E+00  0.00000000E+00
  0.00000000E+00  0.00000000E+00  0.00000000E+00
  0.00000000E+00  0.00000000E+00  0.00000000E+00
  0.00000000E+00  0.00000000E+00  0.00000000E+00
  0.00000000E+00  0.00000000E+00  0.00000000E+00
  0.00000000E+00  0.00000000E+00  0.00000000E+00
  0.00000000E+00  0.00000000E+00  0.00000000E+00
  0.00000000E+00  0.00000000E+00  0.00000000E+00
  0.00000000E+00  0.00000000E+00  0.00000000E+00
  0.00000000E+00  0.00000000E+00  0.00000000E+00
  0.00000000E+00  0.00000000E+00  0.00000000E+00
  0.00000000E+00  0.00000000E+00  0.00000000E+00
  0.00000000E+00  0.00000000E+00  0.00000000E+00
  0.00000000E+00  0.00000000E+00  0.00000000E+00
  0.00000000E+00  0.00000000E+00  0.00000000E+00
