# Supplementary material for: Stick or Spill? Scaling Relationships for the Binding Energies of Adsorbates on Single-Atom Alloy Catalysts
Source: J Phys Chem Lett. 2022 Aug 2;13(31):7314–9. doi: 10.1021/acs.jpclett.2c01519 (PMC9376958; doi:10.1021/acs.jpclett.2c01519)
Supplement: Supplementary file 3 — jz2c01519_si_003.zip [file jz2c01519_si_003.zip › structures/CH/RhCu/CONTCAR]

POSCAR file for CH_fcc.xsd | Created on 
   1.00000000000000     
     5.4128999999999996   -5.4128999999999996   -0.0000000000000013
     0.0000000000000000    5.4128999999999996   -5.4128999999999996
    10.5849693585628994   10.5849693585628994   10.5849693585628994
   Cu   Rh   C    H 
    44     1     1     1
Selective dynamics
Direct
  0.2222222222222214  0.1111111111111143  0.0000000000000000   F   F   F
  0.2222222222222214  0.4444444444444429  0.0000000000000000   F   F   F
  0.2222222222222214  0.7777777777777786  0.0000000000000000   F   F   F
  0.5555555555555571  0.1111111111111143  0.0000000000000000   F   F   F
  0.5555555555555571  0.4444444444444429  0.0000000000000000   F   F   F
  0.5555555555555571  0.7777777777777786  0.0000000000000000   F   F   F
  0.8888888888888928  0.1111111111111143  0.0000000000000000   F   F   F
  0.8888888888888928  0.4444444444444429  0.0000000000000000   F   F   F
  0.8888888888888928  0.7777777777777786  0.0000000000000000   F   F   F
  0.0000000000000000  0.0000000000000000  0.1136391260021554   F   F   F
  0.0000000000000000  0.3333333333333357  0.1136391260021554   F   F   F
  0.0000000000000000  0.6666666666666643  0.1136391260021554   F   F   F
  0.3333333333333357  0.0000000000000000  0.1136391260021554   F   F   F
  0.3333333333333357  0.3333333333333357  0.1136391260021554   F   F   F
  0.3333333333333357  0.6666666666666643  0.1136391260021554   F   F   F
  0.6666666666666643  0.0000000000000000  0.1136391260021554   F   F   F
  0.6666666666666643  0.3333333333333357  0.1136391260021554   F   F   F
  0.6666666666666643  0.6666666666666643  0.1136391260021554   F   F   F
  0.0016004168576142  0.0020102513011144  0.4512325027738203   T   T   T
  0.2204231808172731  0.1074099230640120  0.3368825184254822   T   T   T
  0.1102550739482506  0.2216847752910283  0.2261332259462061   T   T   T
  0.3338379494028149  0.0019859684369112  0.4511976417354586   T   T   T
  0.5553496067761688  0.1108744340381641  0.3393949271221813   T   T   T
  0.4448629385349371  0.2216876942729473  0.2261506682107069   T   T   T
  0.6689200353531758  0.0043666466090412  0.4518417430559520   T   T   T
  0.8890043839027297  0.1108886064115646  0.3393960134764075   T   T   T
  0.7778255653259766  0.2222278665657120  0.2266115907395584   T   T   T
  0.9957596771515125  0.3345977597495921  0.4512304902616630   T   T   T
  0.2229008252803483  0.4441166563873453  0.3393112802638482   T   T   T
  0.1116686569628366  0.5549054683725617  0.2266332035670544   T   T   T
  0.5546865317156709  0.4441446326851289  0.3393177470131787   T   T   T
  0.4443901211689505  0.5553600532602825  0.2260597743553780   T   T   T
  0.6723191631827914  0.3345531464461569  0.4512148055626160   T   T   T
  0.8897917618845204  0.4461298893724260  0.3389773525211976   T   T   T
  0.7766715068865505  0.5549128013691201  0.2266412678051256   T   T   T
  0.0021489142836737  0.6708992921030796  0.4505839241329364   T   T   T
  0.2239953450870117  0.7769443510104130  0.3394228829077904   T   T   T
  0.1101163508503428  0.8868457130354739  0.2257680712020796   T   T   T
  0.3333567858877349  0.6782862668054708  0.4560825135261407   T   T   T
  0.5557903496196461  0.7780901035745651  0.3390454700910729   T   T   T
  0.4443572353281008  0.8886134792407371  0.2263330737165660   T   T   T
  0.6784074110106131  0.6782839723869555  0.4560908851724269   T   T   T
  0.8863901491349259  0.7769877324617653  0.3394248877987400   T   T   T
  0.7776931811226040  0.8886438526423919  0.2263190563610337   T   T   T
  0.3340945937498738  0.3346780514534384  0.4566682370317912   T   T   T
  0.4459635733857392  0.5584734693921339  0.5212326459018146   T   T   T
  0.4504643614701899  0.5674202535005556  0.5813691801871322   T   T   T
 
  0.00000000E+00  0.00000000E+00  0.00000000E+00
  0.00000000E+00  0.00000000E+00  0.00000000E+00
  0.00000000E+00  0.00000000E+00  0.00000000E+00
  0.00000000E+00  0.00000000E+00  0.00000000E+00
  0.00000000E+00  0.00000000E+00  0.00000000E+00
  0.00000000E+00  0.00000000E+00  0.00000000E+00
  0.00000000E+00  0.00000000E+00  0.00000000E+00
  0.00000000E+00  0.00000000E+00  0.00000000E+00
  0.00000000E+00  0.00000000E+00  0.00000000E+00
  0.00000000E+00  0.00000000E+00  0.00000000E+00
  0.00000000E+00  0.00000000E+00  0.00000000E+00
  0.00000000E+00  0.00000000E+00  0.00000000E+00
  0.00000000E+00  0.00000000E+00  0.00000000E+00
  0.00000000E+00  0.00000000E+00  0.00000000E+00
  0.00000000E+00  0.00000000E+00  0.00000000E+00
  0.00000000E+00  0.00000000E+00  0.00000000E+00
  0.00000000E+00  0.00000000E+00  0.00000000E+00
  0.00000000E+00  0.00000000E+00  0.00000000E+00
  0.00000000E+00  0.00000000E+00  0.00000000E+00
  0.00000000E+00  0.00000000E+00  0.00000000E+00
  0.00000000E+00  0.00000000E+00  0.00000000E+00
  0.00000000E+00  0.00000000E+00  0.00000000E+00
  0.00000000E+00  0.00000000E+00  0.00000000E+00
  0.00000000E+00  0.00000000E+00  0.00000000E+00
  0.00000000E+00  0.00000000E+00  0.00000000E+00
  0.00000000E+00  0.00000000E+00  0.00000000E+00
  0.00000000E+00  0.00000000E+00  0.00000000E+00
  0.00000000E+00  0.00000000E+00  0.00000000E+00
  0.00000000E+00  0.00000000E+00  0.00000000E+00
  0.00000000E+00  0.00000000E+00  0.00000000E+00
  0.00000000E+00  0.00000000E+00  0.00000000E+00
  0.00000000E+00  0.00000000E+00  0.00000000E+00
  0.00000000E+00  0.00000000E+00  0.00000000E+00
  0.00000000E+00  0.00000000E+00  0.00000000E+00
  0.00000000E+00  0.00000000E+00  0.00000000E+00
  0.00000000E+00  0.00000000E+00  0.00000000E+00
  0.00000000E+00  0.00000000E+00  0.00000000E+00
  0.00000000E+00  0.00000000E+00  0.00000000E+00
  0.00000000E+00  0.00000000E+00  0.00000000E+00
  0.00000000E+00  0.00000000E+00  0.00000000E+00
  0.00000000E+00  0.00000000E+00  0.00000000E+00
  0.00000000E+00  0.00000000E+00  0.00000000E+00
  0.00000000E+00  0.00000000E+00  0.00000000E+00
  0.00000000E+00  0.00000000E+00  0.00000000E+00
  0.00000000E+00  0.00000000E+00  0.00000000E+00
  0.00000000E+00  0.00000000E+00  0.00000000E+00
  0.00000000E+00  0.00000000E+00  0.00000000E+00
