# Supplementary material for: Stick or Spill? Scaling Relationships for the Binding Energies of Adsorbates on Single-Atom Alloy Catalysts
Source: J Phys Chem Lett. 2022 Aug 2;13(31):7314–9. doi: 10.1021/acs.jpclett.2c01519 (PMC9376958; doi:10.1021/acs.jpclett.2c01519)
Supplement: Supplementary file 3 — jz2c01519_si_003.zip [file jz2c01519_si_003.zip › structures/CH/RhAg/CONTCAR]

POSCAR file for CH_fcc.xsd | Created on 
   1.00000000000000     
     6.1619999999999999   -6.1619999999999999    0.0000000000000012
     0.0000000000000000    6.1619999999999999   -6.1619999999999999
    11.2508360252295994   11.2508360252295994   11.2508360252295994
   Ag   Rh   C    H 
    44     1     1     1
Selective dynamics
Direct
  0.2222222222222214  0.1111111111111072  0.0000000000000000   F   F   F
  0.2222222222222214  0.4444444444444429  0.0000000000000000   F   F   F
  0.2222222222222214  0.7777777777777786  0.0000000000000000   F   F   F
  0.5555555555555571  0.1111111111111143  0.0000000000000000   F   F   F
  0.5555555555555571  0.4444444444444429  0.0000000000000000   F   F   F
  0.5555555555555571  0.7777777777777786  0.0000000000000000   F   F   F
  0.8888888888888857  0.1111111111111072  0.0000000000000000   F   F   F
  0.8888888888888857  0.4444444444444429  0.0000000000000000   F   F   F
  0.8888888888888857  0.7777777777777786  0.0000000000000000   F   F   F
  0.0000000000000000  0.0000000000000000  0.1217094738793350   F   F   F
  0.0000000000000000  0.3333333333333357  0.1217094738793350   F   F   F
  0.0000000000000000  0.6666666666666643  0.1217094738793350   F   F   F
  0.3333333333333357  0.0000000000000000  0.1217094738793350   F   F   F
  0.3333333333333357  0.3333333333333357  0.1217094738793350   F   F   F
  0.3333333333333357  0.6666666666666643  0.1217094738793350   F   F   F
  0.6666666666666643  0.0000000000000000  0.1217094738793350   F   F   F
  0.6666666666666643  0.3333333333333357  0.1217094738793350   F   F   F
  0.6666666666666643  0.6666666666666643  0.1217094738793350   F   F   F
  0.0074423155216231  0.0096297375418789  0.4848115172427672   T   T   T
  0.2217551337299422  0.1099657095591775  0.3612342547365677   T   T   T
  0.1108312833974523  0.2229081747223615  0.2422926608754513   T   T   T
  0.3357943151686428  0.0096252863477710  0.4848185109297861   T   T   T
  0.5568476724119964  0.1138216884987352  0.3642459800167809   T   T   T
  0.4455243011464564  0.2229059640767291  0.2422910779273326   T   T   T
  0.6704233197802316  0.0072505855291872  0.4851458086106098   T   T   T
  0.8905079073719107  0.1138226526936150  0.3642497438369203   T   T   T
  0.7784655314241559  0.2234756241928960  0.2432753799747309   T   T   T
  0.0042711046428537  0.3384749722995185  0.4854847559175971   T   T   T
  0.2239257906621550  0.4455588728475023  0.3636237967917375   T   T   T
  0.1118920174487383  0.5565261755473142  0.2434243846224391   T   T   T
  0.5551563167092476  0.4455597067013801  0.3636202823256991   T   T   T
  0.4451465971209888  0.5568595647408840  0.2425503032774254   T   T   T
  0.6677937433242650  0.3384889055779393  0.4854786541408275   T   T   T
  0.8906093163023148  0.4476896904204897  0.3649606418335293   T   T   T
  0.7780756734573457  0.5565280349759408  0.2434232195116806   T   T   T
  0.0037542943315754  0.6739299838806080  0.4855130807299087   T   T   T
  0.2251634265743092  0.7792162739995160  0.3650854397372779   T   T   T
  0.1104949097518494  0.8875461714262310  0.2425605019625650   T   T   T
  0.3353641838773420  0.6751416647154961  0.4884711770743204   T   T   T
  0.5571291140198745  0.7807507847799795  0.3639481997414365   T   T   T
  0.4447597637413089  0.8899033286175133  0.2429143366753547   T   T   T
  0.6733779503332570  0.6751674271046938  0.4884640215652892   T   T   T
  0.8875765477042906  0.7792270287040667  0.3650805853020635   T   T   T
  0.7785888444609315  0.8899126895307854  0.2429170631875875   T   T   T
  0.3340004256686481  0.3344142723089391  0.4800230248897054   T   T   T
  0.4217060754401503  0.5097798538007804  0.5454225399885364   T   T   T
  0.4222512294468489  0.5108099398125231  0.6022036870178112   T   T   T
 
  0.00000000E+00  0.00000000E+00  0.00000000E+00
  0.00000000E+00  0.00000000E+00  0.00000000E+00
  0.00000000E+00  0.00000000E+00  0.00000000E+00
  0.00000000E+00  0.00000000E+00  0.00000000E+00
  0.00000000E+00  0.00000000E+00  0.00000000E+00
  0.00000000E+00  0.00000000E+00  0.00000000E+00
  0.00000000E+00  0.00000000E+00  0.00000000E+00
  0.00000000E+00  0.00000000E+00  0.00000000E+00
  0.00000000E+00  0.00000000E+00  0.00000000E+00
  0.00000000E+00  0.00000000E+00  0.00000000E+00
  0.00000000E+00  0.00000000E+00  0.00000000E+00
  0.00000000E+00  0.00000000E+00  0.00000000E+00
  0.00000000E+00  0.00000000E+00  0.00000000E+00
  0.00000000E+00  0.00000000E+00  0.00000000E+00
  0.00000000E+00  0.00000000E+00  0.00000000E+00
  0.00000000E+00  0.00000000E+00  0.00000000E+00
  0.00000000E+00  0.00000000E+00  0.00000000E+00
  0.00000000E+00  0.00000000E+00  0.00000000E+00
  0.00000000E+00  0.00000000E+00  0.00000000E+00
  0.00000000E+00  0.00000000E+00  0.00000000E+00
  0.00000000E+00  0.00000000E+00  0.00000000E+00
  0.00000000E+00  0.00000000E+00  0.00000000E+00
  0.00000000E+00  0.00000000E+00  0.00000000E+00
  0.00000000E+00  0.00000000E+00  0.00000000E+00
  0.00000000E+00  0.00000000E+00  0.00000000E+00
  0.00000000E+00  0.00000000E+00  0.00000000E+00
  0.00000000E+00  0.00000000E+00  0.00000000E+00
  0.00000000E+00  0.00000000E+00  0.00000000E+00
  0.00000000E+00  0.00000000E+00  0.00000000E+00
  0.00000000E+00  0.00000000E+00  0.00000000E+00
  0.00000000E+00  0.00000000E+00  0.00000000E+00
  0.00000000E+00  0.00000000E+00  0.00000000E+00
  0.00000000E+00  0.00000000E+00  0.00000000E+00
  0.00000000E+00  0.00000000E+00  0.00000000E+00
  0.00000000E+00  0.00000000E+00  0.00000000E+00
  0.00000000E+00  0.00000000E+00  0.00000000E+00
  0.00000000E+00  0.00000000E+00  0.00000000E+00
  0.00000000E+00  0.00000000E+00  0.00000000E+00
  0.00000000E+00  0.00000000E+00  0.00000000E+00
  0.00000000E+00  0.00000000E+00  0.00000000E+00
  0.00000000E+00  0.00000000E+00  0.00000000E+00
  0.00000000E+00  0.00000000E+00  0.00000000E+00
  0.00000000E+00  0.00000000E+00  0.00000000E+00
  0.00000000E+00  0.00000000E+00  0.00000000E+00
  0.00000000E+00  0.00000000E+00  0.00000000E+00
  0.00000000E+00  0.00000000E+00  0.00000000E+00
  0.00000000E+00  0.00000000E+00  0.00000000E+00
