# Supplementary material for: Stick or Spill? Scaling Relationships for the Binding Energies of Adsorbates on Single-Atom Alloy Catalysts
Source: J Phys Chem Lett. 2022 Aug 2;13(31):7314–9. doi: 10.1021/acs.jpclett.2c01519 (PMC9376958; doi:10.1021/acs.jpclett.2c01519)
Supplement: Supplementary file 3 — jz2c01519_si_003.zip [file jz2c01519_si_003.zip › structures/CO/RhCu/CONTCAR]

POSCAR file for CO_top.xsd | Created on 
   1.00000000000000     
     5.4128999999999996   -5.4128999999999996   -0.0000000000000013
     0.0000000000000000    5.4128999999999996   -5.4128999999999996
    10.5849693585628994   10.5849693585628994   10.5849693585628994
   Cu   Rh   C    O 
    44     1     1     1
Selective dynamics
Direct
  0.2222222222222214  0.1111111111111143  0.0000000000000000   F   F   F
  0.2222222222222214  0.4444444444444429  0.0000000000000000   F   F   F
  0.2222222222222214  0.7777777777777786  0.0000000000000000   F   F   F
  0.5555555555555571  0.1111111111111143  0.0000000000000000   F   F   F
  0.5555555555555571  0.4444444444444429  0.0000000000000000   F   F   F
  0.5555555555555571  0.7777777777777786  0.0000000000000000   F   F   F
  0.8888888888888928  0.1111111111111143  0.0000000000000000   F   F   F
  0.8888888888888928  0.4444444444444429  0.0000000000000000   F   F   F
  0.8888888888888928  0.7777777777777786  0.0000000000000000   F   F   F
  0.0000000000000000  0.0000000000000000  0.1136391260021554   F   F   F
  0.0000000000000000  0.3333333333333357  0.1136391260021554   F   F   F
  0.0000000000000000  0.6666666666666643  0.1136391260021554   F   F   F
  0.3333333333333357  0.0000000000000000  0.1136391260021554   F   F   F
  0.3333333333333357  0.3333333333333357  0.1136391260021554   F   F   F
  0.3333333333333357  0.6666666666666643  0.1136391260021554   F   F   F
  0.6666666666666643  0.0000000000000000  0.1136391260021554   F   F   F
  0.6666666666666643  0.3333333333333357  0.1136391260021554   F   F   F
  0.6666666666666643  0.6666666666666643  0.1136391260021554   F   F   F
  0.9974620492485650  0.9974463072230966  0.4521748570549132   T   T   T
  0.2230577977204340  0.1126656620220330  0.3383902638268496   T   T   T
  0.1105772848661814  0.2220289992900668  0.2256908738797971   T   T   T
  0.3335842605826023  0.9974168106558997  0.4521734132941577   T   T   T
  0.5552063890689972  0.1120946763888361  0.3393555889184180   T   T   T
  0.4449376113471664  0.2220578549860751  0.2257060989272763   T   T   T
  0.6670729654284634  0.0004981731335475  0.4507035707942602   T   T   T
  0.8903678743374197  0.1120997336461937  0.3393452033919153   T   T   T
  0.7779401357435139  0.2224002645315823  0.2266974627461403   T   T   T
  0.9974493406803415  0.3340052703828350  0.4521751912306515   T   T   T
  0.2230525551210707  0.4441547414202339  0.3383798363752978   T   T   T
  0.1111075910068607  0.5558895849827825  0.2265432886884290   T   T   T
  0.5546004086275379  0.4441965567928461  0.3383738693908458   T   T   T
  0.4449273536042027  0.5564121369101760  0.2256999274200816   T   T   T
  0.6701585922950754  0.3339816256138530  0.4521764326633336   T   T   T
  0.8888821589931095  0.4443143680033335  0.3394701129249139   T   T   T
  0.7782693126506329  0.5559263607067545  0.2265485534627096   T   T   T
  0.0003487428949794  0.6671935318742337  0.4510970764465545   T   T   T
  0.2229473072971453  0.7783890717888278  0.3394526057800447   T   T   T
  0.1110945368666475  0.8887562403270240  0.2265406545721854   T   T   T
  0.3335325591072903  0.6701409825811876  0.4521675022529649   T   T   T
  0.5552097882811110  0.7769413682102920  0.3393469466004992   T   T   T
  0.4445837147958595  0.8890595810652593  0.2266820310431285   T   T   T
  0.6701752970033046  0.6701768733679745  0.4521613174991326   T   T   T
  0.8888819921118983  0.7783952890706475  0.3394582662718872   T   T   T
  0.7779139753071810  0.8890708017768797  0.2266814008141755   T   T   T
  0.3337746443750496  0.3338847347361990  0.4597661658510344   T   T   T
  0.3344461495895141  0.3342712284984453  0.5614940279008702   T   T   T
  0.3349843987163230  0.3345736929426995  0.6249589863573403   T   T   T
 
  0.00000000E+00  0.00000000E+00  0.00000000E+00
  0.00000000E+00  0.00000000E+00  0.00000000E+00
  0.00000000E+00  0.00000000E+00  0.00000000E+00
  0.00000000E+00  0.00000000E+00  0.00000000E+00
  0.00000000E+00  0.00000000E+00  0.00000000E+00
  0.00000000E+00  0.00000000E+00  0.00000000E+00
  0.00000000E+00  0.00000000E+00  0.00000000E+00
  0.00000000E+00  0.00000000E+00  0.00000000E+00
  0.00000000E+00  0.00000000E+00  0.00000000E+00
  0.00000000E+00  0.00000000E+00  0.00000000E+00
  0.00000000E+00  0.00000000E+00  0.00000000E+00
  0.00000000E+00  0.00000000E+00  0.00000000E+00
  0.00000000E+00  0.00000000E+00  0.00000000E+00
  0.00000000E+00  0.00000000E+00  0.00000000E+00
  0.00000000E+00  0.00000000E+00  0.00000000E+00
  0.00000000E+00  0.00000000E+00  0.00000000E+00
  0.00000000E+00  0.00000000E+00  0.00000000E+00
  0.00000000E+00  0.00000000E+00  0.00000000E+00
  0.00000000E+00  0.00000000E+00  0.00000000E+00
  0.00000000E+00  0.00000000E+00  0.00000000E+00
  0.00000000E+00  0.00000000E+00  0.00000000E+00
  0.00000000E+00  0.00000000E+00  0.00000000E+00
  0.00000000E+00  0.00000000E+00  0.00000000E+00
  0.00000000E+00  0.00000000E+00  0.00000000E+00
  0.00000000E+00  0.00000000E+00  0.00000000E+00
  0.00000000E+00  0.00000000E+00  0.00000000E+00
  0.00000000E+00  0.00000000E+00  0.00000000E+00
  0.00000000E+00  0.00000000E+00  0.00000000E+00
  0.00000000E+00  0.00000000E+00  0.00000000E+00
  0.00000000E+00  0.00000000E+00  0.00000000E+00
  0.00000000E+00  0.00000000E+00  0.00000000E+00
  0.00000000E+00  0.00000000E+00  0.00000000E+00
  0.00000000E+00  0.00000000E+00  0.00000000E+00
  0.00000000E+00  0.00000000E+00  0.00000000E+00
  0.00000000E+00  0.00000000E+00  0.00000000E+00
  0.00000000E+00  0.00000000E+00  0.00000000E+00
  0.00000000E+00  0.00000000E+00  0.00000000E+00
  0.00000000E+00  0.00000000E+00  0.00000000E+00
  0.00000000E+00  0.00000000E+00  0.00000000E+00
  0.00000000E+00  0.00000000E+00  0.00000000E+00
  0.00000000E+00  0.00000000E+00  0.00000000E+00
  0.00000000E+00  0.00000000E+00  0.00000000E+00
  0.00000000E+00  0.00000000E+00  0.00000000E+00
  0.00000000E+00  0.00000000E+00  0.00000000E+00
  0.00000000E+00  0.00000000E+00  0.00000000E+00
  0.00000000E+00  0.00000000E+00  0.00000000E+00
  0.00000000E+00  0.00000000E+00  0.00000000E+00
