# Supplementary material for: Stick or Spill? Scaling Relationships for the Binding Energies of Adsorbates on Single-Atom Alloy Catalysts
Source: J Phys Chem Lett. 2022 Aug 2;13(31):7314–9. doi: 10.1021/acs.jpclett.2c01519 (PMC9376958; doi:10.1021/acs.jpclett.2c01519)
Supplement: Supplementary file 3 — jz2c01519_si_003.zip [file jz2c01519_si_003.zip › structures/CO/RhAg/CONTCAR]

POSCAR file for CO_top.xsd | Created on 
   1.00000000000000     
     6.1619999999999999   -6.1619999999999999    0.0000000000000012
     0.0000000000000000    6.1619999999999999   -6.1619999999999999
    11.2508360252295994   11.2508360252295994   11.2508360252295994
   Ag   Rh   C    O 
    44     1     1     1
Selective dynamics
Direct
  0.2222222222222214  0.1111111111111072  0.0000000000000000   F   F   F
  0.2222222222222214  0.4444444444444429  0.0000000000000000   F   F   F
  0.2222222222222214  0.7777777777777786  0.0000000000000000   F   F   F
  0.5555555555555571  0.1111111111111143  0.0000000000000000   F   F   F
  0.5555555555555571  0.4444444444444429  0.0000000000000000   F   F   F
  0.5555555555555571  0.7777777777777786  0.0000000000000000   F   F   F
  0.8888888888888857  0.1111111111111072  0.0000000000000000   F   F   F
  0.8888888888888857  0.4444444444444429  0.0000000000000000   F   F   F
  0.8888888888888857  0.7777777777777786  0.0000000000000000   F   F   F
  0.0000000000000000  0.0000000000000000  0.1217094738793350   F   F   F
  0.0000000000000000  0.3333333333333357  0.1217094738793350   F   F   F
  0.0000000000000000  0.6666666666666643  0.1217094738793350   F   F   F
  0.3333333333333357  0.0000000000000000  0.1217094738793350   F   F   F
  0.3333333333333357  0.3333333333333357  0.1217094738793350   F   F   F
  0.3333333333333357  0.6666666666666643  0.1217094738793350   F   F   F
  0.6666666666666643  0.0000000000000000  0.1217094738793350   F   F   F
  0.6666666666666643  0.3333333333333357  0.1217094738793350   F   F   F
  0.6666666666666643  0.6666666666666643  0.1217094738793350   F   F   F
  0.0034287623705256  0.0038995725699710  0.4859260633320435   T   T   T
  0.2237554418699777  0.1140730956129190  0.3634367030640486   T   T   T
  0.1104345971086198  0.2221742992005196  0.2421798345501157   T   T   T
  0.3340129966071005  0.0038633972703126  0.4859134635741182   T   T   T
  0.5555502317731745  0.1122780293484598  0.3643351943185468   T   T   T
  0.4451094190031616  0.2221669035589643  0.2421777427223334   T   T   T
  0.6673098641042844  0.0010545621190634  0.4847146449107372   T   T   T
  0.8901862638431478  0.1122897632488043  0.3643459844130535   T   T   T
  0.7781122404606325  0.2228304574696868  0.2434260585327075   T   T   T
  0.0034901298814840  0.3343486647908606  0.4859355062179739   T   T   T
  0.2237361458526879  0.4440639230192817  0.3634433061690773   T   T   T
  0.1111272362478198  0.5561884788201421  0.2435055860790311   T   T   T
  0.5538320348935033  0.4440993128425873  0.3634101583250577   T   T   T
  0.4450876948112735  0.5568070048434556  0.2421910181685791   T   T   T
  0.6644855371050608  0.3343439923772319  0.4859060977635251   T   T   T
  0.8890933853320157  0.4447107992263566  0.3652506134270886   T   T   T
  0.7784638675668498  0.5561934632378349  0.2434953736065097   T   T   T
  0.0006360593998834  0.6677087556419317  0.4858888082266440   T   T   T
  0.2231626648711934  0.7787769491425169  0.3652439867742933   T   T   T
  0.1111077324416236  0.8888236913394335  0.2435100450183749   T   T   T
  0.3339861438723689  0.6648433520024314  0.4859393570528630   T   T   T
  0.5555400291039987  0.7776488520684167  0.3643664451214569   T   T   T
  0.4444641729264746  0.8891860705608751  0.2434288488293716   T   T   T
  0.6644384292587872  0.6648857109218907  0.4859172446236961   T   T   T
  0.8890815022066307  0.7787875028742218  0.3652459553901635   T   T   T
  0.7781136783349796  0.8891935894880078  0.2434340855348987   T   T   T
  0.3340558556675691  0.3343890459537667  0.4833470551904499   T   T   T
  0.3350159439586198  0.3344195384014665  0.5781667081363220   T   T   T
  0.3357686727756385  0.3344425017053086  0.6381036875984031   T   T   T
 
  0.00000000E+00  0.00000000E+00  0.00000000E+00
  0.00000000E+00  0.00000000E+00  0.00000000E+00
  0.00000000E+00  0.00000000E+00  0.00000000E+00
  0.00000000E+00  0.00000000E+00  0.00000000E+00
  0.00000000E+00  0.00000000E+00  0.00000000E+00
  0.00000000E+00  0.00000000E+00  0.00000000E+00
  0.00000000E+00  0.00000000E+00  0.00000000E+00
  0.00000000E+00  0.00000000E+00  0.00000000E+00
  0.00000000E+00  0.00000000E+00  0.00000000E+00
  0.00000000E+00  0.00000000E+00  0.00000000E+00
  0.00000000E+00  0.00000000E+00  0.00000000E+00
  0.00000000E+00  0.00000000E+00  0.00000000E+00
  0.00000000E+00  0.00000000E+00  0.00000000E+00
  0.00000000E+00  0.00000000E+00  0.00000000E+00
  0.00000000E+00  0.00000000E+00  0.00000000E+00
  0.00000000E+00  0.00000000E+00  0.00000000E+00
  0.00000000E+00  0.00000000E+00  0.00000000E+00
  0.00000000E+00  0.00000000E+00  0.00000000E+00
  0.00000000E+00  0.00000000E+00  0.00000000E+00
  0.00000000E+00  0.00000000E+00  0.00000000E+00
  0.00000000E+00  0.00000000E+00  0.00000000E+00
  0.00000000E+00  0.00000000E+00  0.00000000E+00
  0.00000000E+00  0.00000000E+00  0.00000000E+00
  0.00000000E+00  0.00000000E+00  0.00000000E+00
  0.00000000E+00  0.00000000E+00  0.00000000E+00
  0.00000000E+00  0.00000000E+00  0.00000000E+00
  0.00000000E+00  0.00000000E+00  0.00000000E+00
  0.00000000E+00  0.00000000E+00  0.00000000E+00
  0.00000000E+00  0.00000000E+00  0.00000000E+00
  0.00000000E+00  0.00000000E+00  0.00000000E+00
  0.00000000E+00  0.00000000E+00  0.00000000E+00
  0.00000000E+00  0.00000000E+00  0.00000000E+00
  0.00000000E+00  0.00000000E+00  0.00000000E+00
  0.00000000E+00  0.00000000E+00  0.00000000E+00
  0.00000000E+00  0.00000000E+00  0.00000000E+00
  0.00000000E+00  0.00000000E+00  0.00000000E+00
  0.00000000E+00  0.00000000E+00  0.00000000E+00
  0.00000000E+00  0.00000000E+00  0.00000000E+00
  0.00000000E+00  0.00000000E+00  0.00000000E+00
  0.00000000E+00  0.00000000E+00  0.00000000E+00
  0.00000000E+00  0.00000000E+00  0.00000000E+00
  0.00000000E+00  0.00000000E+00  0.00000000E+00
  0.00000000E+00  0.00000000E+00  0.00000000E+00
  0.00000000E+00  0.00000000E+00  0.00000000E+00
  0.00000000E+00  0.00000000E+00  0.00000000E+00
  0.00000000E+00  0.00000000E+00  0.00000000E+00
  0.00000000E+00  0.00000000E+00  0.00000000E+00
