# Supplementary material for: Stick or Spill? Scaling Relationships for the Binding Energies of Adsorbates on Single-Atom Alloy Catalysts
Source: J Phys Chem Lett. 2022 Aug 2;13(31):7314–9. doi: 10.1021/acs.jpclett.2c01519 (PMC9376958; doi:10.1021/acs.jpclett.2c01519)
Supplement: Supplementary file 3 — jz2c01519_si_003.zip [file jz2c01519_si_003.zip › structures/CH3OH/Pd/CONTCAR]

POSCAR file for Pd_MeOH_OHpar.xsd | Crea
   1.00000000000000     
     5.8778015999999997   -5.8778015999999997    0.0000000000000016
     0.0000000000000000    5.8778015999999997   -5.8778015999999997
    10.9982152252296004   10.9982152252296004   10.9982152252296004
   Pd   H    O    C 
    45     4     1     1
Selective dynamics
Direct
  0.0000000000000000  0.0000000000000000  0.1187627361880530   F   F   F
 -0.0008297360689692  0.0019153497373874  0.4743447198932873   T   T   T
  0.2222222222222214  0.1111111111111072  0.0000000000000000   F   F   F
  0.2227822408246956  0.1141172705552709  0.3562526758487792   T   T   T
  0.1112353558543404  0.2232622608406714  0.2372839213998513   T   T   T
  0.3333333333333357  0.0000000000000000  0.1187627361880530   F   F   F
  0.3339024120189081  0.0019848055966008  0.4746343737676263   T   T   T
  0.5555555555555571  0.1111111111111072  0.0000000000000000   F   F   F
  0.5557562642262722  0.1130606903382014  0.3553388421534825   T   T   T
  0.4441543011444802  0.2232842284096483  0.2374473080003261   T   T   T
  0.6666666666666643  0.0000000000000000  0.1187627361880530   F   F   F
  0.6673599816625484  0.0032105863315070  0.4748428570019937   T   T   T
  0.8888888888888857  0.1111111111111072  0.0000000000000000   F   F   F
  0.8886483218153234  0.1129251045532594  0.3551207290314256   T   T   T
  0.7776074726802639  0.2231363577898731  0.2368993079939624   T   T   T
  0.0000000000000000  0.3333333333333357  0.1187627361880530   F   F   F
 -0.0009477634301867  0.3361886499884469  0.4741945519636864   T   T   T
  0.2222222222222214  0.4444444444444429  0.0000000000000000   F   F   F
  0.2224354371495792  0.4461128030543797  0.3557063472293271   T   T   T
  0.1109083751528300  0.5563751897712763  0.2368906021409450   T   T   T
  0.3333333333333357  0.3333333333333357  0.1187627361880530   F   F   F
  0.3349333901453898  0.3370692781375492  0.4770752459729425   T   T   T
  0.5555555555555571  0.4444444444444429  0.0000000000000000   F   F   F
  0.5543833085147108  0.4458126228462422  0.3563652777265552   T   T   T
  0.4441499398314580  0.5562101321535065  0.2372562448579417   T   T   T
  0.6666666666666643  0.3333333333333357  0.1187627361880530   F   F   F
  0.6688620397346557  0.3364702155566244  0.4747176958356447   T   T   T
  0.8888888888888857  0.4444444444444429  0.0000000000000000   F   F   F
  0.8887164959324391  0.4467345799069439  0.3549087330897956   T   T   T
  0.7768986661255363  0.5561995344974643  0.2369669938894130   T   T   T
  0.0000000000000000  0.6666666666666643  0.1187627361880530   F   F   F
  0.0005709492305156  0.6696705281750235  0.4746327857604141   T   T   T
  0.2222222222222214  0.7777777777777786  0.0000000000000000   F   F   F
  0.2220838417061303  0.7801115662856690  0.3548092367030169   T   T   T
  0.1111222001877794  0.8902645030139316  0.2369822625906804   T   T   T
  0.3333333333333357  0.6666666666666643  0.1187627361880530   F   F   F
  0.3338821323336474  0.6714042627083353  0.4735986553607948   T   T   T
  0.5555555555555571  0.7777777777777786  0.0000000000000000   F   F   F
  0.5559585888378974  0.7802840833748977  0.3549003448613292   T   T   T
  0.4443404011801126  0.8899092384769067  0.2368291976370527   T   T   T
  0.6666666666666643  0.6666666666666643  0.1187627361880530   F   F   F
  0.6692541916094061  0.6716169022121113  0.4739961398014942   T   T   T
  0.8888888888888857  0.7777777777777786  0.0000000000000000   F   F   F
  0.8891030465651452  0.7798101860601085  0.3547714127181319   T   T   T
  0.7777003833146097  0.8898783235881120  0.2367241639754691   T   T   T
  0.1704185912685163  0.3021736481655818  0.5970364694487318   T   T   T
  0.3688578206083917  0.4974700235651818  0.6895217746248054   T   T   T
  0.3812969564832765  0.6219876361204240  0.6095778680022931   T   T   T
  0.5542948487720240  0.5579133345987813  0.6272438870901642   T   T   T
  0.3027127791093567  0.3386271600074842  0.5975307883797041   T   T   T
  0.4067440386375806  0.5152269419793521  0.6333936341431021   T   T   T
 
  0.00000000E+00  0.00000000E+00  0.00000000E+00
  0.00000000E+00  0.00000000E+00  0.00000000E+00
  0.00000000E+00  0.00000000E+00  0.00000000E+00
  0.00000000E+00  0.00000000E+00  0.00000000E+00
  0.00000000E+00  0.00000000E+00  0.00000000E+00
  0.00000000E+00  0.00000000E+00  0.00000000E+00
  0.00000000E+00  0.00000000E+00  0.00000000E+00
  0.00000000E+00  0.00000000E+00  0.00000000E+00
  0.00000000E+00  0.00000000E+00  0.00000000E+00
  0.00000000E+00  0.00000000E+00  0.00000000E+00
  0.00000000E+00  0.00000000E+00  0.00000000E+00
  0.00000000E+00  0.00000000E+00  0.00000000E+00
  0.00000000E+00  0.00000000E+00  0.00000000E+00
  0.00000000E+00  0.00000000E+00  0.00000000E+00
  0.00000000E+00  0.00000000E+00  0.00000000E+00
  0.00000000E+00  0.00000000E+00  0.00000000E+00
  0.00000000E+00  0.00000000E+00  0.00000000E+00
  0.00000000E+00  0.00000000E+00  0.00000000E+00
  0.00000000E+00  0.00000000E+00  0.00000000E+00
  0.00000000E+00  0.00000000E+00  0.00000000E+00
  0.00000000E+00  0.00000000E+00  0.00000000E+00
  0.00000000E+00  0.00000000E+00  0.00000000E+00
  0.00000000E+00  0.00000000E+00  0.00000000E+00
  0.00000000E+00  0.00000000E+00  0.00000000E+00
  0.00000000E+00  0.00000000E+00  0.00000000E+00
  0.00000000E+00  0.00000000E+00  0.00000000E+00
  0.00000000E+00  0.00000000E+00  0.00000000E+00
  0.00000000E+00  0.00000000E+00  0.00000000E+00
  0.00000000E+00  0.00000000E+00  0.00000000E+00
  0.00000000E+00  0.00000000E+00  0.00000000E+00
  0.00000000E+00  0.00000000E+00  0.00000000E+00
  0.00000000E+00  0.00000000E+00  0.00000000E+00
  0.00000000E+00  0.00000000E+00  0.00000000E+00
  0.00000000E+00  0.00000000E+00  0.00000000E+00
  0.00000000E+00  0.00000000E+00  0.00000000E+00
  0.00000000E+00  0.00000000E+00  0.00000000E+00
  0.00000000E+00  0.00000000E+00  0.00000000E+00
  0.00000000E+00  0.00000000E+00  0.00000000E+00
  0.00000000E+00  0.00000000E+00  0.00000000E+00
  0.00000000E+00  0.00000000E+00  0.00000000E+00
  0.00000000E+00  0.00000000E+00  0.00000000E+00
  0.00000000E+00  0.00000000E+00  0.00000000E+00
  0.00000000E+00  0.00000000E+00  0.00000000E+00
  0.00000000E+00  0.00000000E+00  0.00000000E+00
  0.00000000E+00  0.00000000E+00  0.00000000E+00
  0.00000000E+00  0.00000000E+00  0.00000000E+00
  0.00000000E+00  0.00000000E+00  0.00000000E+00
  0.00000000E+00  0.00000000E+00  0.00000000E+00
  0.00000000E+00  0.00000000E+00  0.00000000E+00
  0.00000000E+00  0.00000000E+00  0.00000000E+00
  0.00000000E+00  0.00000000E+00  0.00000000E+00
