# Supplementary material for: Stick or Spill? Scaling Relationships for the Binding Energies of Adsorbates on Single-Atom Alloy Catalysts
Source: J Phys Chem Lett. 2022 Aug 2;13(31):7314–9. doi: 10.1021/acs.jpclett.2c01519 (PMC9376958; doi:10.1021/acs.jpclett.2c01519)
Supplement: Supplementary file 3 — jz2c01519_si_003.zip [file jz2c01519_si_003.zip › structures/CH3OH/Ni/CONTCAR]

POSCAR file for Ni_MeOH_OHpar.xsd | Crea
   1.00000000000000     
     5.2409238750000000   -5.2409238750000000    0.0000000000000011
     0.0000000000000000    5.2409238750000000   -5.2409238750000000
    10.4321016918962997   10.4321016918962997   10.4321016918962997
   Ni   H    O    C 
    45     4     1     1
Selective dynamics
Direct
  0.0000000000000000  0.0000000000000000  0.1116409506345875   F   F   F
  0.9988537475842226  0.0006949149046731  0.4443275497185073   T   T   T
  0.2222222222222214  0.1111111111111143  0.0000000000000000   F   F   F
  0.2241686286172160  0.1149326843383785  0.3361208111158778   T   T   T
  0.1118608825885550  0.2231784900489810  0.2233935182467193   T   T   T
  0.3333333333333357  0.0000000000000000  0.1116409506345875   F   F   F
  0.3349016136304723  0.0009477500571388  0.4448371363179077   T   T   T
  0.5555555555555571  0.1111111111111143  0.0000000000000000   F   F   F
  0.5563318167878756  0.1126674828901543  0.3345758715216228   T   T   T
  0.4446560231912604  0.2232057562786340  0.2234685084431733   T   T   T
  0.6666666666666643  0.0000000000000000  0.1116409506345875   F   F   F
  0.6683146150840080  0.0025662891715143  0.4452687794468746   T   T   T
  0.8888888888888928  0.1111111111111143  0.0000000000000000   F   F   F
  0.8895696440788341  0.1126392343278653  0.3342701000807826   T   T   T
  0.7780675298498867  0.2230128072220609  0.2229237973333263   T   T   T
  0.0000000000000000  0.3333333333333357  0.1116409506345875   F   F   F
  0.9987403738023573  0.3351074958709517  0.4441887739988266   T   T   T
  0.2222222222222214  0.4444444444444429  0.0000000000000000   F   F   F
  0.2239201990091882  0.4451662230467077  0.3357685062880482   T   T   T
  0.1115920776550892  0.5562527945899087  0.2232231263393725   T   T   T
  0.3333333333333357  0.3333333333333357  0.1116409506345875   F   F   F
  0.3358538491908868  0.3370143682455068  0.4519373739633805   T   T   T
  0.5555555555555571  0.4444444444444429  0.0000000000000000   F   F   F
  0.5542031202191550  0.4449309438320631  0.3361601090854039   T   T   T
  0.4447014161909187  0.5560245679172855  0.2233650545136042   T   T   T
  0.6666666666666643  0.3333333333333357  0.1116409506345875   F   F   F
  0.6698806952383076  0.3354681334442742  0.4447708044041043   T   T   T
  0.8888888888888928  0.4444444444444429  0.0000000000000000   F   F   F
  0.8895216187851767  0.4463610539919227  0.3340221687604308   T   T   T
  0.7776595510686657  0.5561553466058284  0.2231128295259865   T   T   T
  0.0000000000000000  0.6666666666666643  0.1116409506345875   F   F   F
  0.0012488160359672  0.6689280815717520  0.4448945736934812   T   T   T
  0.2222222222222214  0.7777777777777786  0.0000000000000000   F   F   F
  0.2228470897223321  0.7796825611834907  0.3341006141766485   T   T   T
  0.1116791956728781  0.8900794563081106  0.2231944492568411   T   T   T
  0.3333333333333357  0.6666666666666643  0.1116409506345875   F   F   F
  0.3349693192086400  0.6715299348559219  0.4439206689623266   T   T   T
  0.5555555555555571  0.7777777777777786  0.0000000000000000   F   F   F
  0.5565679830245767  0.7797295794099330  0.3342276321845479   T   T   T
  0.4448494853218349  0.8897862282797961  0.2228971531696940   T   T   T
  0.6666666666666643  0.6666666666666643  0.1116409506345875   F   F   F
  0.6703398860428657  0.6715491741530267  0.4440884253945013   T   T   T
  0.8888888888888928  0.7777777777777786  0.0000000000000000   F   F   F
  0.8899027331382935  0.7793228241695244  0.3339111685562225   T   T   T
  0.7781699329928154  0.8897149187945040  0.2227928632502890   T   T   T
  0.1620988661730494  0.2840895687186122  0.5730242481372894   T   T   T
  0.3912020565339168  0.4795517313283292  0.6716492645257254   T   T   T
  0.4050948829745939  0.6424871478856936  0.5942696177445177   T   T   T
  0.5963516380392387  0.5626542244019619  0.6036511178483857   T   T   T
  0.3110863628255937  0.3286742660061485  0.5689030163287631   T   T   T
  0.4319011893431920  0.5156352591055389  0.6127024563733632   T   T   T
 
  0.00000000E+00  0.00000000E+00  0.00000000E+00
  0.00000000E+00  0.00000000E+00  0.00000000E+00
  0.00000000E+00  0.00000000E+00  0.00000000E+00
  0.00000000E+00  0.00000000E+00  0.00000000E+00
  0.00000000E+00  0.00000000E+00  0.00000000E+00
  0.00000000E+00  0.00000000E+00  0.00000000E+00
  0.00000000E+00  0.00000000E+00  0.00000000E+00
  0.00000000E+00  0.00000000E+00  0.00000000E+00
  0.00000000E+00  0.00000000E+00  0.00000000E+00
  0.00000000E+00  0.00000000E+00  0.00000000E+00
  0.00000000E+00  0.00000000E+00  0.00000000E+00
  0.00000000E+00  0.00000000E+00  0.00000000E+00
  0.00000000E+00  0.00000000E+00  0.00000000E+00
  0.00000000E+00  0.00000000E+00  0.00000000E+00
  0.00000000E+00  0.00000000E+00  0.00000000E+00
  0.00000000E+00  0.00000000E+00  0.00000000E+00
  0.00000000E+00  0.00000000E+00  0.00000000E+00
  0.00000000E+00  0.00000000E+00  0.00000000E+00
  0.00000000E+00  0.00000000E+00  0.00000000E+00
  0.00000000E+00  0.00000000E+00  0.00000000E+00
  0.00000000E+00  0.00000000E+00  0.00000000E+00
  0.00000000E+00  0.00000000E+00  0.00000000E+00
  0.00000000E+00  0.00000000E+00  0.00000000E+00
  0.00000000E+00  0.00000000E+00  0.00000000E+00
  0.00000000E+00  0.00000000E+00  0.00000000E+00
  0.00000000E+00  0.00000000E+00  0.00000000E+00
  0.00000000E+00  0.00000000E+00  0.00000000E+00
  0.00000000E+00  0.00000000E+00  0.00000000E+00
  0.00000000E+00  0.00000000E+00  0.00000000E+00
  0.00000000E+00  0.00000000E+00  0.00000000E+00
  0.00000000E+00  0.00000000E+00  0.00000000E+00
  0.00000000E+00  0.00000000E+00  0.00000000E+00
  0.00000000E+00  0.00000000E+00  0.00000000E+00
  0.00000000E+00  0.00000000E+00  0.00000000E+00
  0.00000000E+00  0.00000000E+00  0.00000000E+00
  0.00000000E+00  0.00000000E+00  0.00000000E+00
  0.00000000E+00  0.00000000E+00  0.00000000E+00
  0.00000000E+00  0.00000000E+00  0.00000000E+00
  0.00000000E+00  0.00000000E+00  0.00000000E+00
  0.00000000E+00  0.00000000E+00  0.00000000E+00
  0.00000000E+00  0.00000000E+00  0.00000000E+00
  0.00000000E+00  0.00000000E+00  0.00000000E+00
  0.00000000E+00  0.00000000E+00  0.00000000E+00
  0.00000000E+00  0.00000000E+00  0.00000000E+00
  0.00000000E+00  0.00000000E+00  0.00000000E+00
  0.00000000E+00  0.00000000E+00  0.00000000E+00
  0.00000000E+00  0.00000000E+00  0.00000000E+00
  0.00000000E+00  0.00000000E+00  0.00000000E+00
  0.00000000E+00  0.00000000E+00  0.00000000E+00
  0.00000000E+00  0.00000000E+00  0.00000000E+00
  0.00000000E+00  0.00000000E+00  0.00000000E+00
