# Supplementary material for: Stick or Spill? Scaling Relationships for the Binding Energies of Adsorbates on Single-Atom Alloy Catalysts
Source: J Phys Chem Lett. 2022 Aug 2;13(31):7314–9. doi: 10.1021/acs.jpclett.2c01519 (PMC9376958; doi:10.1021/acs.jpclett.2c01519)
Supplement: Supplementary file 3 — jz2c01519_si_003.zip [file jz2c01519_si_003.zip › structures/CH3OH/Cu/CONTCAR]

POSCAR file for Cu_MeOH_OHpar.xsd | Crea
   1.00000000000000     
     5.4128999999999996   -5.4128999999999996   -0.0000000000000013
     0.0000000000000000    5.4128999999999996   -5.4128999999999996
    10.5849693585628994   10.5849693585628994   10.5849693585628994
   Cu   H    O    C 
    45     4     1     1
Selective dynamics
Direct
  0.0000000000000000  0.0000000000000000  0.1136391260021554   F   F   F
 -0.0011443749789715 -0.0004299904865996  0.4498957972346934   T   T   T
  0.2222222222222214  0.1111111111111143  0.0000000000000000   F   F   F
  0.2241867560688285  0.1141768645196300  0.3400546023291183   T   T   T
  0.1118273952131308  0.2228164392078608  0.2262644968577811   T   T   T
  0.3333333333333357  0.0000000000000000  0.1136391260021554   F   F   F
  0.3346475860937559 -0.0002442236839431  0.4504199914403649   T   T   T
  0.5555555555555571  0.1111111111111143  0.0000000000000000   F   F   F
  0.5564544070795050  0.1121164477814182  0.3387186991365482   T   T   T
  0.4447135698219105  0.2228889934403294  0.2264149969864372   T   T   T
  0.6666666666666643  0.0000000000000000  0.1136391260021554   F   F   F
  0.6684612686389166  0.0015965583689829  0.4512732894921864   T   T   T
  0.8888888888888928  0.1111111111111143  0.0000000000000000   F   F   F
  0.8896324878123839  0.1120529032375914  0.3382107334043479   T   T   T
  0.7780419115187367  0.2228314128116561  0.2260266737660646   T   T   T
  0.0000000000000000  0.3333333333333357  0.1136391260021554   F   F   F
 -0.0008340952335793  0.3340382119035628  0.4500426429460148   T   T   T
  0.2222222222222214  0.4444444444444429  0.0000000000000000   F   F   F
  0.2240431416205225  0.4444405044694128  0.3398154748813727   T   T   T
  0.1120206741093649  0.5556036680039841  0.2261987760969456   T   T   T
  0.3333333333333357  0.3333333333333357  0.1136391260021554   F   F   F
  0.3362455994472404  0.3360179524931421  0.4557619590747531   T   T   T
  0.5555555555555571  0.4444444444444429  0.0000000000000000   F   F   F
  0.5545340700034821  0.4443653831913407  0.3402172995722763   T   T   T
  0.4447751255541400  0.5557175023771843  0.2263302166241710   T   T   T
  0.6666666666666643  0.3333333333333357  0.1136391260021554   F   F   F
  0.6702641889136913  0.3347070219993065  0.4505525432655091   T   T   T
  0.8888888888888928  0.4444444444444429  0.0000000000000000   F   F   F
  0.8898795258212979  0.4457992701662269  0.3380713563552261   T   T   T
  0.7769598809005058  0.5553830076066434  0.2262245122683637   T   T   T
  0.0000000000000000  0.6666666666666643  0.1136391260021554   F   F   F
  0.0013385653585383  0.6680557577440586  0.4508151573966679   T   T   T
  0.2222222222222214  0.7777777777777786  0.0000000000000000   F   F   F
  0.2225649695432447  0.7788876692215900  0.3380081400201094   T   T   T
  0.1120690059012208  0.8904779036770887  0.2261417319103465   T   T   T
  0.3333333333333357  0.6666666666666643  0.1136391260021554   F   F   F
  0.3348332146836018  0.6706092503039948  0.4495156809037931   T   T   T
  0.5555555555555571  0.7777777777777786  0.0000000000000000   F   F   F
  0.5566958262208351  0.7790576150185418  0.3383498489410205   T   T   T
  0.4446540681292033  0.8893594834005890  0.2260336346108837   T   T   T
  0.6666666666666643  0.6666666666666643  0.1136391260021554   F   F   F
  0.6703979231418834  0.6705891441402805  0.4498943567168973   T   T   T
  0.8888888888888928  0.7777777777777786  0.0000000000000000   F   F   F
  0.8900789707408080  0.7786433124344523  0.3378351020910610   T   T   T
  0.7781387453660711  0.8892409714778245  0.2259197521062259   T   T   T
  0.1674327966054762  0.2449629588724092  0.5829067471325401   T   T   T
  0.3652213707608482  0.4662491885726384  0.6792833848774570   T   T   T
  0.3324244404178380  0.5987569930869329  0.6033382788737685   T   T   T
  0.5594150052437394  0.5859672643545980  0.6111224970362918   T   T   T
  0.3148942609649448  0.3206892866878267  0.5780290562080477   T   T   T
  0.3957270067857886  0.5036079709852115  0.6208766761215831   T   T   T
 
  0.00000000E+00  0.00000000E+00  0.00000000E+00
  0.00000000E+00  0.00000000E+00  0.00000000E+00
  0.00000000E+00  0.00000000E+00  0.00000000E+00
  0.00000000E+00  0.00000000E+00  0.00000000E+00
  0.00000000E+00  0.00000000E+00  0.00000000E+00
  0.00000000E+00  0.00000000E+00  0.00000000E+00
  0.00000000E+00  0.00000000E+00  0.00000000E+00
  0.00000000E+00  0.00000000E+00  0.00000000E+00
  0.00000000E+00  0.00000000E+00  0.00000000E+00
  0.00000000E+00  0.00000000E+00  0.00000000E+00
  0.00000000E+00  0.00000000E+00  0.00000000E+00
  0.00000000E+00  0.00000000E+00  0.00000000E+00
  0.00000000E+00  0.00000000E+00  0.00000000E+00
  0.00000000E+00  0.00000000E+00  0.00000000E+00
  0.00000000E+00  0.00000000E+00  0.00000000E+00
  0.00000000E+00  0.00000000E+00  0.00000000E+00
  0.00000000E+00  0.00000000E+00  0.00000000E+00
  0.00000000E+00  0.00000000E+00  0.00000000E+00
  0.00000000E+00  0.00000000E+00  0.00000000E+00
  0.00000000E+00  0.00000000E+00  0.00000000E+00
  0.00000000E+00  0.00000000E+00  0.00000000E+00
  0.00000000E+00  0.00000000E+00  0.00000000E+00
  0.00000000E+00  0.00000000E+00  0.00000000E+00
  0.00000000E+00  0.00000000E+00  0.00000000E+00
  0.00000000E+00  0.00000000E+00  0.00000000E+00
  0.00000000E+00  0.00000000E+00  0.00000000E+00
  0.00000000E+00  0.00000000E+00  0.00000000E+00
  0.00000000E+00  0.00000000E+00  0.00000000E+00
  0.00000000E+00  0.00000000E+00  0.00000000E+00
  0.00000000E+00  0.00000000E+00  0.00000000E+00
  0.00000000E+00  0.00000000E+00  0.00000000E+00
  0.00000000E+00  0.00000000E+00  0.00000000E+00
  0.00000000E+00  0.00000000E+00  0.00000000E+00
  0.00000000E+00  0.00000000E+00  0.00000000E+00
  0.00000000E+00  0.00000000E+00  0.00000000E+00
  0.00000000E+00  0.00000000E+00  0.00000000E+00
  0.00000000E+00  0.00000000E+00  0.00000000E+00
  0.00000000E+00  0.00000000E+00  0.00000000E+00
  0.00000000E+00  0.00000000E+00  0.00000000E+00
  0.00000000E+00  0.00000000E+00  0.00000000E+00
  0.00000000E+00  0.00000000E+00  0.00000000E+00
  0.00000000E+00  0.00000000E+00  0.00000000E+00
  0.00000000E+00  0.00000000E+00  0.00000000E+00
  0.00000000E+00  0.00000000E+00  0.00000000E+00
  0.00000000E+00  0.00000000E+00  0.00000000E+00
  0.00000000E+00  0.00000000E+00  0.00000000E+00
  0.00000000E+00  0.00000000E+00  0.00000000E+00
  0.00000000E+00  0.00000000E+00  0.00000000E+00
  0.00000000E+00  0.00000000E+00  0.00000000E+00
  0.00000000E+00  0.00000000E+00  0.00000000E+00
  0.00000000E+00  0.00000000E+00  0.00000000E+00
