# Supplementary material for: Stick or Spill? Scaling Relationships for the Binding Energies of Adsorbates on Single-Atom Alloy Catalysts
Source: J Phys Chem Lett. 2022 Aug 2;13(31):7314–9. doi: 10.1021/acs.jpclett.2c01519 (PMC9376958; doi:10.1021/acs.jpclett.2c01519)
Supplement: Supplementary file 3 — jz2c01519_si_003.zip [file jz2c01519_si_003.zip › structures/CH3OH/RhAg/CONTCAR]

POSCAR file for PdAg_MeOH_OHpar.xsd | Cr
   1.00000000000000     
     6.1619999999999999   -6.1619999999999999    0.0000000000000012
     0.0000000000000000    6.1619999999999999   -6.1619999999999999
    11.2508360252295994   11.2508360252295994   11.2508360252295994
   Ag   Rh   H    O    C 
    44     1     4     1     1
Selective dynamics
Direct
  0.0000000000000000  0.0000000000000000  0.1217094738793350   F   F   F
  0.0018776354301774  0.0044691029969741  0.4849483018517571   T   T   T
  0.2222222222222214  0.1111111111111072  0.0000000000000000   F   F   F
  0.2237207188452128  0.1155294331978745  0.3641240986417527   T   T   T
  0.1104720930138785  0.2226808840337289  0.2423360880702062   T   T   T
  0.3333333333333357  0.0000000000000000  0.1217094738793350   F   F   F
  0.3329861172850111  0.0045814235308789  0.4854806017553643   T   T   T
  0.5555555555555571  0.1111111111111143  0.0000000000000000   F   F   F
  0.5553349940810585  0.1127344270025739  0.3641396206773641   T   T   T
  0.4447206397508715  0.2226761804658166  0.2423687975465413   T   T   T
  0.6666666666666643  0.0000000000000000  0.1217094738793350   F   F   F
  0.6666015668105975  0.0021820496772829  0.4850922880343879   T   T   T
  0.8888888888888857  0.1111111111111072  0.0000000000000000   F   F   F
  0.8888269768456551  0.1126740081809967  0.3637020388365946   T   T   T
  0.7777952254982577  0.2234306528361379  0.2431018592593925   T   T   T
  0.0000000000000000  0.3333333333333357  0.1217094738793350   F   F   F
  0.0021429694424809  0.3350775588584323  0.4852580024908805   T   T   T
  0.2222222222222214  0.4444444444444429  0.0000000000000000   F   F   F
  0.2236271045694088  0.4444473055729891  0.3640155427666680   T   T   T
  0.1113671104437276  0.5560390874103460  0.2434574751536710   T   T   T
  0.3333333333333357  0.3333333333333357  0.1217094738793350   F   F   F
  0.5555555555555571  0.4444444444444429  0.0000000000000000   F   F   F
  0.5527201483244150  0.4443738630771795  0.3640336130921696   T   T   T
  0.4447264506376203  0.5569364962373518  0.2423070311805466   T   T   T
  0.6666666666666643  0.3333333333333357  0.1217094738793350   F   F   F
  0.6640771988735357  0.3356066495095503  0.4855374513921813   T   T   T
  0.8888888888888857  0.4444444444444429  0.0000000000000000   F   F   F
  0.8887148627864123  0.4459162676436435  0.3645419929006201   T   T   T
  0.7770234249100894  0.5559429095920677  0.2433160732396252   T   T   T
  0.0000000000000000  0.6666666666666643  0.1217094738793350   F   F   F
  0.9998081627258526  0.6686216874117061  0.4859885820714867   T   T   T
  0.2222222222222214  0.7777777777777786  0.0000000000000000   F   F   F
  0.2219434962077009  0.7794962067563806  0.3644575169600954   T   T   T
  0.1114536261601893  0.8904079935276815  0.2433306384326220   T   T   T
  0.3333333333333357  0.6666666666666643  0.1217094738793350   F   F   F
  0.3329974592719537  0.6664843826886826  0.4846160079305909   T   T   T
  0.5555555555555571  0.7777777777777786  0.0000000000000000   F   F   F
  0.5554874826945607  0.7792713320306422  0.3637410409061240   T   T   T
  0.4439370599362250  0.8895267237721874  0.2430941932484207   T   T   T
  0.6666666666666643  0.6666666666666643  0.1217094738793350   F   F   F
  0.6644991055616889  0.6665432809732825  0.4846067628711801   T   T   T
  0.8888888888888857  0.7777777777777786  0.0000000000000000   F   F   F
  0.8890581211396061  0.7792759669839752  0.3642422611263278   T   T   T
  0.7778775298830678  0.8893915748235887  0.2429826260909876   T   T   T
  0.3338528983880696  0.3361191728993932  0.4810555178205347   T   T   T
  0.1904105119592126  0.2660391495552893  0.6026863681168051   T   T   T
  0.3729764937134028  0.4390054361305483  0.6954202553335727   T   T   T
  0.3646312887715051  0.5740785176672812  0.6261870317165793   T   T   T
  0.5479645869643704  0.5351340345071467  0.6323975428661449   T   T   T
  0.3192874759679059  0.3203070936883377  0.5982788097414046   T   T   T
  0.4048052411291814  0.4767852454695422  0.6409857447659943   T   T   T
 
  0.00000000E+00  0.00000000E+00  0.00000000E+00
  0.00000000E+00  0.00000000E+00  0.00000000E+00
  0.00000000E+00  0.00000000E+00  0.00000000E+00
  0.00000000E+00  0.00000000E+00  0.00000000E+00
  0.00000000E+00  0.00000000E+00  0.00000000E+00
  0.00000000E+00  0.00000000E+00  0.00000000E+00
  0.00000000E+00  0.00000000E+00  0.00000000E+00
  0.00000000E+00  0.00000000E+00  0.00000000E+00
  0.00000000E+00  0.00000000E+00  0.00000000E+00
  0.00000000E+00  0.00000000E+00  0.00000000E+00
  0.00000000E+00  0.00000000E+00  0.00000000E+00
  0.00000000E+00  0.00000000E+00  0.00000000E+00
  0.00000000E+00  0.00000000E+00  0.00000000E+00
  0.00000000E+00  0.00000000E+00  0.00000000E+00
  0.00000000E+00  0.00000000E+00  0.00000000E+00
  0.00000000E+00  0.00000000E+00  0.00000000E+00
  0.00000000E+00  0.00000000E+00  0.00000000E+00
  0.00000000E+00  0.00000000E+00  0.00000000E+00
  0.00000000E+00  0.00000000E+00  0.00000000E+00
  0.00000000E+00  0.00000000E+00  0.00000000E+00
  0.00000000E+00  0.00000000E+00  0.00000000E+00
  0.00000000E+00  0.00000000E+00  0.00000000E+00
  0.00000000E+00  0.00000000E+00  0.00000000E+00
  0.00000000E+00  0.00000000E+00  0.00000000E+00
  0.00000000E+00  0.00000000E+00  0.00000000E+00
  0.00000000E+00  0.00000000E+00  0.00000000E+00
  0.00000000E+00  0.00000000E+00  0.00000000E+00
  0.00000000E+00  0.00000000E+00  0.00000000E+00
  0.00000000E+00  0.00000000E+00  0.00000000E+00
  0.00000000E+00  0.00000000E+00  0.00000000E+00
  0.00000000E+00  0.00000000E+00  0.00000000E+00
  0.00000000E+00  0.00000000E+00  0.00000000E+00
  0.00000000E+00  0.00000000E+00  0.00000000E+00
  0.00000000E+00  0.00000000E+00  0.00000000E+00
  0.00000000E+00  0.00000000E+00  0.00000000E+00
  0.00000000E+00  0.00000000E+00  0.00000000E+00
  0.00000000E+00  0.00000000E+00  0.00000000E+00
  0.00000000E+00  0.00000000E+00  0.00000000E+00
  0.00000000E+00  0.00000000E+00  0.00000000E+00
  0.00000000E+00  0.00000000E+00  0.00000000E+00
  0.00000000E+00  0.00000000E+00  0.00000000E+00
  0.00000000E+00  0.00000000E+00  0.00000000E+00
  0.00000000E+00  0.00000000E+00  0.00000000E+00
  0.00000000E+00  0.00000000E+00  0.00000000E+00
  0.00000000E+00  0.00000000E+00  0.00000000E+00
  0.00000000E+00  0.00000000E+00  0.00000000E+00
  0.00000000E+00  0.00000000E+00  0.00000000E+00
  0.00000000E+00  0.00000000E+00  0.00000000E+00
  0.00000000E+00  0.00000000E+00  0.00000000E+00
  0.00000000E+00  0.00000000E+00  0.00000000E+00
  0.00000000E+00  0.00000000E+00  0.00000000E+00
