# Supplementary material for: Stick or Spill? Scaling Relationships for the Binding Energies of Adsorbates on Single-Atom Alloy Catalysts
Source: J Phys Chem Lett. 2022 Aug 2;13(31):7314–9. doi: 10.1021/acs.jpclett.2c01519 (PMC9376958; doi:10.1021/acs.jpclett.2c01519)
Supplement: Supplementary file 3 — jz2c01519_si_003.zip [file jz2c01519_si_003.zip › structures/CH3OH/Pt/CONTCAR]

POSCAR file for Pt_MeOH_OHpar.xsd | Crea
   1.00000000000000     
     5.9374851000000000   -5.9374851000000000    0.0000000000000013
     0.0000000000000000    5.9374851000000000   -5.9374851000000000
    11.0512672252295996   11.0512672252295996   11.0512672252295996
   Pt   H    O    C 
    45     4     1     1
Selective dynamics
Direct
  0.0000000000000000  0.0000000000000000  0.1193927453243617   F   F   F
  0.0025887073919951  0.0034657501030706  0.4764168329884816   T   T   T
  0.2222222222222214  0.1111111111111143  0.0000000000000000   F   F   F
  0.2247128851729882  0.1144618731562841  0.3571264983915983   T   T   T
  0.1123885520871581  0.2236163258952391  0.2381061010923614   T   T   T
  0.3333333333333357  0.0000000000000000  0.1193927453243617   F   F   F
  0.3380864018206888  0.0034014328770127  0.4761741591610976   T   T   T
  0.5555555555555571  0.1111111111111143  0.0000000000000000   F   F   F
  0.5581559123267394  0.1139900964361258  0.3559998406588873   T   T   T
  0.4450052061097924  0.2236127828788061  0.2381824107164792   T   T   T
  0.6666666666666643  0.0000000000000000  0.1193927453243617   F   F   F
  0.6714141325901458  0.0053070814922743  0.4771506693623206   T   T   T
  0.8888888888888857  0.1111111111111143  0.0000000000000000   F   F   F
  0.8912303347887229  0.1140429220357104  0.3560123845556169   T   T   T
  0.7783583889143416  0.2229941854639202  0.2375317187359281   T   T   T
  0.0000000000000000  0.3333333333333357  0.1193927453243617   F   F   F
  0.0024034955104942  0.3380449083522884  0.4765153630777597   T   T   T
  0.2222222222222214  0.4444444444444429  0.0000000000000000   F   F   F
  0.2246239057515917  0.4470799436662051  0.3569797586167102   T   T   T
  0.1120932935370947  0.5562190360060573  0.2374565212798299   T   T   T
  0.3333333333333357  0.3333333333333357  0.1193927453243617   F   F   F
  0.3404294814475503  0.3399908913697583  0.4786953303083828   T   T   T
  0.5555555555555571  0.4444444444444429  0.0000000000000000   F   F   F
  0.5565789680186177  0.4466561228381862  0.3576429590925893   T   T   T
  0.4450242148058554  0.5561928500348413  0.2381153309790336   T   T   T
  0.6666666666666643  0.3333333333333357  0.1193927453243617   F   F   F
  0.6740838028860786  0.3385156681602778  0.4765654170873663   T   T   T
  0.8888888888888857  0.4444444444444429  0.0000000000000000   F   F   F
  0.8912627241978490  0.4476893302281056  0.3551996999180431   T   T   T
  0.7768869908654186  0.5558377732305955  0.2375451436400714   T   T   T
  0.0000000000000000  0.6666666666666643  0.1193927453243617   F   F   F
  0.0047345675357037  0.6719237281068926  0.4762744156290972   T   T   T
  0.2222222222222214  0.7777777777777786  0.0000000000000000   F   F   F
  0.2241721692757641  0.7807931393371492  0.3548979097110866   T   T   T
  0.1122349649191308  0.8908805821350461  0.2373709116309014   T   T   T
  0.3333333333333357  0.6666666666666643  0.1193927453243617   F   F   F
  0.3378826609138730  0.6743337721325076  0.4755374495703484   T   T   T
  0.5555555555555571  0.7777777777777786  0.0000000000000000   F   F   F
  0.5583464141953496  0.7811988506173357  0.3557298504371300   T   T   T
  0.4457002226912086  0.8903085032173695  0.2373721140211911   T   T   T
  0.6666666666666643  0.6666666666666643  0.1193927453243617   F   F   F
  0.6744844709095825  0.6747663660832193  0.4760821519804586   T   T   T
  0.8888888888888857  0.7777777777777786  0.0000000000000000   F   F   F
  0.8915067088330442  0.7805536037203197  0.3549673355326046   T   T   T
  0.7784551111187595  0.8902682852808728  0.2373976726394098   T   T   T
  0.1783133427246726  0.2641943893209250  0.5993528424010823   T   T   T
  0.3608432173985961  0.4688830493073736  0.6911838185567474   T   T   T
  0.3385583489078344  0.5860779274818774  0.6150384690456218   T   T   T
  0.5414058085199505  0.5677044511233792  0.6262203603317837   T   T   T
  0.3135081972631613  0.3256488982320953  0.5973579552820725   T   T   T
  0.3922796344645449  0.4986878367631741  0.6351891055608171   T   T   T
 
  0.00000000E+00  0.00000000E+00  0.00000000E+00
  0.00000000E+00  0.00000000E+00  0.00000000E+00
  0.00000000E+00  0.00000000E+00  0.00000000E+00
  0.00000000E+00  0.00000000E+00  0.00000000E+00
  0.00000000E+00  0.00000000E+00  0.00000000E+00
  0.00000000E+00  0.00000000E+00  0.00000000E+00
  0.00000000E+00  0.00000000E+00  0.00000000E+00
  0.00000000E+00  0.00000000E+00  0.00000000E+00
  0.00000000E+00  0.00000000E+00  0.00000000E+00
  0.00000000E+00  0.00000000E+00  0.00000000E+00
  0.00000000E+00  0.00000000E+00  0.00000000E+00
  0.00000000E+00  0.00000000E+00  0.00000000E+00
  0.00000000E+00  0.00000000E+00  0.00000000E+00
  0.00000000E+00  0.00000000E+00  0.00000000E+00
  0.00000000E+00  0.00000000E+00  0.00000000E+00
  0.00000000E+00  0.00000000E+00  0.00000000E+00
  0.00000000E+00  0.00000000E+00  0.00000000E+00
  0.00000000E+00  0.00000000E+00  0.00000000E+00
  0.00000000E+00  0.00000000E+00  0.00000000E+00
  0.00000000E+00  0.00000000E+00  0.00000000E+00
  0.00000000E+00  0.00000000E+00  0.00000000E+00
  0.00000000E+00  0.00000000E+00  0.00000000E+00
  0.00000000E+00  0.00000000E+00  0.00000000E+00
  0.00000000E+00  0.00000000E+00  0.00000000E+00
  0.00000000E+00  0.00000000E+00  0.00000000E+00
  0.00000000E+00  0.00000000E+00  0.00000000E+00
  0.00000000E+00  0.00000000E+00  0.00000000E+00
  0.00000000E+00  0.00000000E+00  0.00000000E+00
  0.00000000E+00  0.00000000E+00  0.00000000E+00
  0.00000000E+00  0.00000000E+00  0.00000000E+00
  0.00000000E+00  0.00000000E+00  0.00000000E+00
  0.00000000E+00  0.00000000E+00  0.00000000E+00
  0.00000000E+00  0.00000000E+00  0.00000000E+00
  0.00000000E+00  0.00000000E+00  0.00000000E+00
  0.00000000E+00  0.00000000E+00  0.00000000E+00
  0.00000000E+00  0.00000000E+00  0.00000000E+00
  0.00000000E+00  0.00000000E+00  0.00000000E+00
  0.00000000E+00  0.00000000E+00  0.00000000E+00
  0.00000000E+00  0.00000000E+00  0.00000000E+00
  0.00000000E+00  0.00000000E+00  0.00000000E+00
  0.00000000E+00  0.00000000E+00  0.00000000E+00
  0.00000000E+00  0.00000000E+00  0.00000000E+00
  0.00000000E+00  0.00000000E+00  0.00000000E+00
  0.00000000E+00  0.00000000E+00  0.00000000E+00
  0.00000000E+00  0.00000000E+00  0.00000000E+00
  0.00000000E+00  0.00000000E+00  0.00000000E+00
  0.00000000E+00  0.00000000E+00  0.00000000E+00
  0.00000000E+00  0.00000000E+00  0.00000000E+00
  0.00000000E+00  0.00000000E+00  0.00000000E+00
  0.00000000E+00  0.00000000E+00  0.00000000E+00
  0.00000000E+00  0.00000000E+00  0.00000000E+00
