# Supplementary material for: Stick or Spill? Scaling Relationships for the Binding Energies of Adsorbates on Single-Atom Alloy Catalysts
Source: J Phys Chem Lett. 2022 Aug 2;13(31):7314–9. doi: 10.1021/acs.jpclett.2c01519 (PMC9376958; doi:10.1021/acs.jpclett.2c01519)
Supplement: Supplementary file 3 — jz2c01519_si_003.zip [file jz2c01519_si_003.zip › structures/CH3OH/Ag/CONTCAR]

POSCAR file for Ag_MeOH_OHpar.xsd | Crea
   1.00000000000000     
     6.1619999999999999   -6.1619999999999999    0.0000000000000012
     0.0000000000000000    6.1619999999999999   -6.1619999999999999
    11.2508360252295994   11.2508360252295994   11.2508360252295994
   Ag   H    O    C 
    45     4     1     1
Selective dynamics
Direct
  0.0000000000000000  0.0000000000000000  0.1217094738793350   F   F   F
 -0.0012069007930556 -0.0009494571825314  0.4848558882915452   T   T   T
  0.2222222222222214  0.1111111111111072  0.0000000000000000   F   F   F
  0.2226267975809873  0.1117741596935827  0.3645174898941841   T   T   T
  0.1112054210659160  0.2222426252167649  0.2428624545815574   T   T   T
  0.3333333333333357  0.0000000000000000  0.1217094738793350   F   F   F
  0.3333202572648183 -0.0011814399875084  0.4850451923593764   T   T   T
  0.5555555555555571  0.1111111111111143  0.0000000000000000   F   F   F
  0.5555934262683588  0.1111046341294422  0.3640611857435039   T   T   T
  0.4444562272838590  0.2222500638685133  0.2429334365277477   T   T   T
  0.6666666666666643  0.0000000000000000  0.1217094738793350   F   F   F
  0.6669500138437325  0.0000468318477170  0.4857202796447700   T   T   T
  0.8888888888888857  0.1111111111111072  0.0000000000000000   F   F   F
  0.8887473273724501  0.1110354314519914  0.3637068395130973   T   T   T
  0.7777197297163619  0.2223118549734581  0.2428048414140181   T   T   T
  0.0000000000000000  0.3333333333333357  0.1217094738793350   F   F   F
 -0.0006856044820447  0.3329565934356604  0.4849661434148678   T   T   T
  0.2222222222222214  0.4444444444444429  0.0000000000000000   F   F   F
  0.2226416931560025  0.4438670550985674  0.3643785920656367   T   T   T
  0.1113844691588575  0.5552654073137663  0.2427938135011424   T   T   T
  0.3333333333333357  0.3333333333333357  0.1217094738793350   F   F   F
  0.3343799459927764  0.3332092237324392  0.4862349678614744   T   T   T
  0.5555555555555571  0.4444444444444429  0.0000000000000000   F   F   F
  0.5549018743598483  0.4439225578701889  0.3645634988764652   T   T   T
  0.4444605415871937  0.5554545282244211  0.2428576740820125   T   T   T
  0.6666666666666643  0.3333333333333357  0.1217094738793350   F   F   F
  0.6681950829782919  0.3334106391761847  0.4851312319909200   T   T   T
  0.8888888888888857  0.4444444444444429  0.0000000000000000   F   F   F
  0.8891155840187226  0.4447033815765387  0.3635855861234285   T   T   T
  0.7771525339478312  0.5551944570971454  0.2428067469437454   T   T   T
  0.0000000000000000  0.6666666666666643  0.1217094738793350   F   F   F
  0.0001043556721034  0.6666254311982122  0.4854163014905472   T   T   T
  0.2222222222222214  0.7777777777777786  0.0000000000000000   F   F   F
  0.2218510512367133  0.7778059240477990  0.3633729094316615   T   T   T
  0.1114503797422245  0.8895098170787146  0.2427066023740341   T   T   T
  0.3333333333333357  0.6666666666666643  0.1217094738793350   F   F   F
  0.3333774486947372  0.6679452727866767  0.4840757357974864   T   T   T
  0.5555555555555571  0.7777777777777786  0.0000000000000000   F   F   F
  0.5557899564491865  0.7780716713921781  0.3636114828836521   T   T   T
  0.4443795601560935  0.8889550027916440  0.2427486253580297   T   T   T
  0.6666666666666643  0.6666666666666643  0.1217094738793350   F   F   F
  0.6681341279993368  0.6680353080921785  0.4843676319896720   T   T   T
  0.8888888888888857  0.7777777777777786  0.0000000000000000   F   F   F
  0.8892709114436855  0.7777388380510565  0.3633343784364841   T   T   T
  0.7778235811005507  0.8888258670685171  0.2426652103968451   T   T   T
  0.1900015195354971  0.2592807306657663  0.6228009431266954   T   T   T
  0.3663046593898620  0.4798005713942910  0.7062088387268523   T   T   T
  0.3328874907445017  0.5725147694299774  0.6283679860069842   T   T   T
  0.5332934897352614  0.5655787791613326  0.6403024212979769   T   T   T
  0.3190178126870136  0.3243690347918535  0.6175417850894691   T   T   T
  0.3898233906257367  0.4947498405073613  0.6503291841710923   T   T   T
 
  0.00000000E+00  0.00000000E+00  0.00000000E+00
  0.00000000E+00  0.00000000E+00  0.00000000E+00
  0.00000000E+00  0.00000000E+00  0.00000000E+00
  0.00000000E+00  0.00000000E+00  0.00000000E+00
  0.00000000E+00  0.00000000E+00  0.00000000E+00
  0.00000000E+00  0.00000000E+00  0.00000000E+00
  0.00000000E+00  0.00000000E+00  0.00000000E+00
  0.00000000E+00  0.00000000E+00  0.00000000E+00
  0.00000000E+00  0.00000000E+00  0.00000000E+00
  0.00000000E+00  0.00000000E+00  0.00000000E+00
  0.00000000E+00  0.00000000E+00  0.00000000E+00
  0.00000000E+00  0.00000000E+00  0.00000000E+00
  0.00000000E+00  0.00000000E+00  0.00000000E+00
  0.00000000E+00  0.00000000E+00  0.00000000E+00
  0.00000000E+00  0.00000000E+00  0.00000000E+00
  0.00000000E+00  0.00000000E+00  0.00000000E+00
  0.00000000E+00  0.00000000E+00  0.00000000E+00
  0.00000000E+00  0.00000000E+00  0.00000000E+00
  0.00000000E+00  0.00000000E+00  0.00000000E+00
  0.00000000E+00  0.00000000E+00  0.00000000E+00
  0.00000000E+00  0.00000000E+00  0.00000000E+00
  0.00000000E+00  0.00000000E+00  0.00000000E+00
  0.00000000E+00  0.00000000E+00  0.00000000E+00
  0.00000000E+00  0.00000000E+00  0.00000000E+00
  0.00000000E+00  0.00000000E+00  0.00000000E+00
  0.00000000E+00  0.00000000E+00  0.00000000E+00
  0.00000000E+00  0.00000000E+00  0.00000000E+00
  0.00000000E+00  0.00000000E+00  0.00000000E+00
  0.00000000E+00  0.00000000E+00  0.00000000E+00
  0.00000000E+00  0.00000000E+00  0.00000000E+00
  0.00000000E+00  0.00000000E+00  0.00000000E+00
  0.00000000E+00  0.00000000E+00  0.00000000E+00
  0.00000000E+00  0.00000000E+00  0.00000000E+00
  0.00000000E+00  0.00000000E+00  0.00000000E+00
  0.00000000E+00  0.00000000E+00  0.00000000E+00
  0.00000000E+00  0.00000000E+00  0.00000000E+00
  0.00000000E+00  0.00000000E+00  0.00000000E+00
  0.00000000E+00  0.00000000E+00  0.00000000E+00
  0.00000000E+00  0.00000000E+00  0.00000000E+00
  0.00000000E+00  0.00000000E+00  0.00000000E+00
  0.00000000E+00  0.00000000E+00  0.00000000E+00
  0.00000000E+00  0.00000000E+00  0.00000000E+00
  0.00000000E+00  0.00000000E+00  0.00000000E+00
  0.00000000E+00  0.00000000E+00  0.00000000E+00
  0.00000000E+00  0.00000000E+00  0.00000000E+00
  0.00000000E+00  0.00000000E+00  0.00000000E+00
  0.00000000E+00  0.00000000E+00  0.00000000E+00
  0.00000000E+00  0.00000000E+00  0.00000000E+00
  0.00000000E+00  0.00000000E+00  0.00000000E+00
  0.00000000E+00  0.00000000E+00  0.00000000E+00
  0.00000000E+00  0.00000000E+00  0.00000000E+00
