# Supplementary material for: Stick or Spill? Scaling Relationships for the Binding Energies of Adsorbates on Single-Atom Alloy Catalysts
Source: J Phys Chem Lett. 2022 Aug 2;13(31):7314–9. doi: 10.1021/acs.jpclett.2c01519 (PMC9376958; doi:10.1021/acs.jpclett.2c01519)
Supplement: Supplementary file 3 — jz2c01519_si_003.zip [file jz2c01519_si_003.zip › structures/CH3OH/NiCu/CONTCAR]

POSCAR file for NiCu_MeOH_OHpar.xsd | Cr
   1.00000000000000     
     5.4128999999999996   -5.4128999999999996   -0.0000000000000013
     0.0000000000000000    5.4128999999999996   -5.4128999999999996
    10.5849693585628994   10.5849693585628994   10.5849693585628994
   Cu   Ni   H    O    C 
    44     1     4     1     1
Selective dynamics
Direct
  0.0000000000000000  0.0000000000000000  0.1136391260021554   F   F   F
 -0.0002035706498659  0.0018217889510715  0.4502956972270054   T   T   T
  0.2222222222222214  0.1111111111111143  0.0000000000000000   F   F   F
  0.2246082827832358  0.1159690241153516  0.3401648297543609   T   T   T
  0.1114400041984286  0.2229251340638259  0.2260059170794874   T   T   T
  0.3333333333333357  0.0000000000000000  0.1136391260021554   F   F   F
  0.3341863868715123  0.0020673472094300  0.4510157480235761   T   T   T
  0.5555555555555571  0.1111111111111143  0.0000000000000000   F   F   F
  0.5559977642385215  0.1127915708391472  0.3389250103000684   T   T   T
  0.4447566034084304  0.2230020793374944  0.2261265444041116   T   T   T
  0.6666666666666643  0.0000000000000000  0.1136391260021554   F   F   F
  0.6678726513869471  0.0024091992015549  0.4513187073395148   T   T   T
  0.8888888888888928  0.1111111111111143  0.0000000000000000   F   F   F
  0.8895590529183280  0.1126657237936185  0.3383704760367150   T   T   T
  0.7780055999179967  0.2232164855705604  0.2262581585882943   T   T   T
  0.0000000000000000  0.3333333333333357  0.1136391260021554   F   F   F
 -0.0003901020360713  0.3349772059136907  0.4502026097282384   T   T   T
  0.2222222222222214  0.4444444444444429  0.0000000000000000   F   F   F
  0.2243461130998772  0.4444573866276421  0.3397602397513618   T   T   T
  0.1119501149245208  0.5559304017499715  0.2265263539270007   T   T   T
  0.3333333333333357  0.3333333333333357  0.1136391260021554   F   F   F
  0.5555555555555571  0.4444444444444429  0.0000000000000000   F   F   F
  0.5530626579038745  0.4442357897396556  0.3401095188159688   T   T   T
  0.4448443328204075  0.5563299396538091  0.2260202035160016   T   T   T
  0.6666666666666643  0.3333333333333357  0.1136391260021554   F   F   F
  0.6681358666454521  0.3356291755357177  0.4509878940069626   T   T   T
  0.8888888888888928  0.4444444444444429  0.0000000000000000   F   F   F
  0.8893491080379202  0.4462289590788019  0.3384882253545787   T   T   T
  0.7768413804207388  0.5557354157111859  0.2264670316799192   T   T   T
  0.0000000000000000  0.6666666666666643  0.1136391260021554   F   F   F
  0.0008974539718069  0.6687578380139848  0.4512296602695441   T   T   T
  0.2222222222222214  0.7777777777777786  0.0000000000000000   F   F   F
  0.2225291949652444  0.7796696699595903  0.3385608683842665   T   T   T
  0.1120681780702038  0.8908742232343396  0.2264695567996179   T   T   T
  0.3333333333333357  0.6666666666666643  0.1136391260021554   F   F   F
  0.3342279048834781  0.6699531331487264  0.4498378174969916   T   T   T
  0.5555555555555571  0.7777777777777786  0.0000000000000000   F   F   F
  0.5562774873986069  0.7793835630941695  0.3384584713887077   T   T   T
  0.4444642217972144  0.8896231374209647  0.2262589995488399   T   T   T
  0.6666666666666643  0.6666666666666643  0.1136391260021554   F   F   F
  0.6687074532496019  0.6698715846195271  0.4499421893115337   T   T   T
  0.8888888888888928  0.7777777777777786  0.0000000000000000   F   F   F
  0.8898583667325790  0.7793681054781033  0.3383196418172134   T   T   T
  0.7781402646225397  0.8894775527137405  0.2261052522742593   T   T   T
  0.3354750643390459  0.3369800154530569  0.4535638984672201   T   T   T
  0.1706701463654344  0.2804965266578732  0.5747842249781053   T   T   T
  0.3900699509883208  0.4668630010936481  0.6721906257598226   T   T   T
  0.4029689116214200  0.6285731474134761  0.5974778523122724   T   T   T
  0.5896841737537647  0.5530769845710125  0.6054248271534524   T   T   T
  0.3152714311678377  0.3274870097604627  0.5696120598167400   T   T   T
  0.4299095936437852  0.5053824927875026  0.6142958178024708   T   T   T
 
  0.00000000E+00  0.00000000E+00  0.00000000E+00
  0.00000000E+00  0.00000000E+00  0.00000000E+00
  0.00000000E+00  0.00000000E+00  0.00000000E+00
  0.00000000E+00  0.00000000E+00  0.00000000E+00
  0.00000000E+00  0.00000000E+00  0.00000000E+00
  0.00000000E+00  0.00000000E+00  0.00000000E+00
  0.00000000E+00  0.00000000E+00  0.00000000E+00
  0.00000000E+00  0.00000000E+00  0.00000000E+00
  0.00000000E+00  0.00000000E+00  0.00000000E+00
  0.00000000E+00  0.00000000E+00  0.00000000E+00
  0.00000000E+00  0.00000000E+00  0.00000000E+00
  0.00000000E+00  0.00000000E+00  0.00000000E+00
  0.00000000E+00  0.00000000E+00  0.00000000E+00
  0.00000000E+00  0.00000000E+00  0.00000000E+00
  0.00000000E+00  0.00000000E+00  0.00000000E+00
  0.00000000E+00  0.00000000E+00  0.00000000E+00
  0.00000000E+00  0.00000000E+00  0.00000000E+00
  0.00000000E+00  0.00000000E+00  0.00000000E+00
  0.00000000E+00  0.00000000E+00  0.00000000E+00
  0.00000000E+00  0.00000000E+00  0.00000000E+00
  0.00000000E+00  0.00000000E+00  0.00000000E+00
  0.00000000E+00  0.00000000E+00  0.00000000E+00
  0.00000000E+00  0.00000000E+00  0.00000000E+00
  0.00000000E+00  0.00000000E+00  0.00000000E+00
  0.00000000E+00  0.00000000E+00  0.00000000E+00
  0.00000000E+00  0.00000000E+00  0.00000000E+00
  0.00000000E+00  0.00000000E+00  0.00000000E+00
  0.00000000E+00  0.00000000E+00  0.00000000E+00
  0.00000000E+00  0.00000000E+00  0.00000000E+00
  0.00000000E+00  0.00000000E+00  0.00000000E+00
  0.00000000E+00  0.00000000E+00  0.00000000E+00
  0.00000000E+00  0.00000000E+00  0.00000000E+00
  0.00000000E+00  0.00000000E+00  0.00000000E+00
  0.00000000E+00  0.00000000E+00  0.00000000E+00
  0.00000000E+00  0.00000000E+00  0.00000000E+00
  0.00000000E+00  0.00000000E+00  0.00000000E+00
  0.00000000E+00  0.00000000E+00  0.00000000E+00
  0.00000000E+00  0.00000000E+00  0.00000000E+00
  0.00000000E+00  0.00000000E+00  0.00000000E+00
  0.00000000E+00  0.00000000E+00  0.00000000E+00
  0.00000000E+00  0.00000000E+00  0.00000000E+00
  0.00000000E+00  0.00000000E+00  0.00000000E+00
  0.00000000E+00  0.00000000E+00  0.00000000E+00
  0.00000000E+00  0.00000000E+00  0.00000000E+00
  0.00000000E+00  0.00000000E+00  0.00000000E+00
  0.00000000E+00  0.00000000E+00  0.00000000E+00
  0.00000000E+00  0.00000000E+00  0.00000000E+00
  0.00000000E+00  0.00000000E+00  0.00000000E+00
  0.00000000E+00  0.00000000E+00  0.00000000E+00
  0.00000000E+00  0.00000000E+00  0.00000000E+00
  0.00000000E+00  0.00000000E+00  0.00000000E+00
