# Supplementary material for: Stick or Spill? Scaling Relationships for the Binding Energies of Adsorbates on Single-Atom Alloy Catalysts
Source: J Phys Chem Lett. 2022 Aug 2;13(31):7314–9. doi: 10.1021/acs.jpclett.2c01519 (PMC9376958; doi:10.1021/acs.jpclett.2c01519)
Supplement: Supplementary file 3 — jz2c01519_si_003.zip [file jz2c01519_si_003.zip › structures/CH3OH/PdAu/CONTCAR]

POSCAR file for PdAu_MeOH_OHpar.xsd | Cr
   1.00000000000000     
     6.2054999999999998   -6.2054999999999998   -0.0000000000000017
     0.0000000000000000    6.2054999999999998   -6.2054999999999998
    11.2895026918963008   11.2895026918963008   11.2895026918963008
   Au   Pd   H    O    C 
    44     1     4     1     1
Selective dynamics
Direct
  0.0000000000000000  0.0000000000000000  0.1221488702943390   F   F   F
  0.0002748616084831  0.0020850803133079  0.4887092279649397   T   T   T
  0.2222222222222214  0.1111111111111143  0.0000000000000000   F   F   F
  0.2235452392399786  0.1143485574090067  0.3670971586526866   T   T   T
  0.1113124749054334  0.2227062018407195  0.2439164156568953   T   T   T
  0.3333333333333357  0.0000000000000000  0.1221488702943390   F   F   F
  0.3341655905630949  0.0024945644464749  0.4888592804537799   T   T   T
  0.5555555555555571  0.1111111111111143  0.0000000000000000   F   F   F
  0.5558995504694022  0.1121403742137340  0.3658344370805200   T   T   T
  0.4445154448208057  0.2226435585834975  0.2439781310874009   T   T   T
  0.6666666666666643  0.0000000000000000  0.1221488702943390   F   F   F
  0.6672428434621376  0.0017664161607250  0.4899472286449657   T   T   T
  0.8888888888888928  0.1111111111111143  0.0000000000000000   F   F   F
  0.8891415927058152  0.1121851542348798  0.3654981074257805   T   T   T
  0.7779598662136774  0.2230993998526815  0.2439614515915646   T   T   T
  0.0000000000000000  0.3333333333333357  0.1221488702943390   F   F   F
 -0.0001009757011851  0.3342352593424457  0.4887822726729035   T   T   T
  0.2222222222222214  0.4444444444444429  0.0000000000000000   F   F   F
  0.2230620542525947  0.4446788384929009  0.3667422688447167   T   T   T
  0.1117057092678305  0.5554050892934337  0.2441724037151992   T   T   T
  0.3333333333333357  0.3333333333333357  0.1221488702943390   F   F   F
  0.5555555555555571  0.4444444444444429  0.0000000000000000   F   F   F
  0.5537585896918598  0.4442648109589033  0.3670252732809757   T   T   T
  0.4445090792194284  0.5558963420579508  0.2438973961519540   T   T   T
  0.6666666666666643  0.3333333333333357  0.1221488702943390   F   F   F
  0.6669219039331894  0.3347216791293524  0.4891086417799164   T   T   T
  0.8888888888888928  0.4444444444444429  0.0000000000000000   F   F   F
  0.8890582315620442  0.4458068990118543  0.3655262300068167   T   T   T
  0.7763930904957298  0.5552695702009729  0.2442215851388335   T   T   T
  0.0000000000000000  0.6666666666666643  0.1221488702943390   F   F   F
  0.0005099752377814  0.6682413993389962  0.4896436383492997   T   T   T
  0.2222222222222214  0.7777777777777786  0.0000000000000000   F   F   F
  0.2218841486596601  0.7791491158658396  0.3652840880483931   T   T   T
  0.1118758364231992  0.8907644440145238  0.2441248203346304   T   T   T
  0.3333333333333357  0.6666666666666643  0.1221488702943390   F   F   F
  0.3340025161524893  0.6695040207922248  0.4876586552525331   T   T   T
  0.5555555555555571  0.7777777777777786  0.0000000000000000   F   F   F
  0.5560533305071875  0.7790665390171797  0.3653906773371514   T   T   T
  0.4441366140667193  0.8892324059413724  0.2439150400733221   T   T   T
  0.6666666666666643  0.6666666666666643  0.1221488702943390   F   F   F
  0.6678274542379671  0.6689870959813020  0.4881023405963746   T   T   T
  0.8888888888888928  0.7777777777777786  0.0000000000000000   F   F   F
  0.8896850263488576  0.7788135975553269  0.3653045352497938   T   T   T
  0.7780417715694928  0.8890767772947878  0.2438368683293444   T   T   T
  0.3353525200046816  0.3362902502977982  0.4857389433887145   T   T   T
  0.1805966025240748  0.2905633775927790  0.6093036997140620   T   T   T
  0.3645165314869220  0.4684390761691410  0.7005021666232496   T   T   T
  0.3749847476227202  0.5954577607424504  0.6257724213164445   T   T   T
  0.5416566890916097  0.5374272074055813  0.6397974872703743   T   T   T
  0.3068945119864314  0.3312337540982620  0.6075017705467628   T   T   T
  0.4009857195839762  0.4929023111361961  0.6459495808450909   T   T   T
 
  0.00000000E+00  0.00000000E+00  0.00000000E+00
  0.00000000E+00  0.00000000E+00  0.00000000E+00
  0.00000000E+00  0.00000000E+00  0.00000000E+00
  0.00000000E+00  0.00000000E+00  0.00000000E+00
  0.00000000E+00  0.00000000E+00  0.00000000E+00
  0.00000000E+00  0.00000000E+00  0.00000000E+00
  0.00000000E+00  0.00000000E+00  0.00000000E+00
  0.00000000E+00  0.00000000E+00  0.00000000E+00
  0.00000000E+00  0.00000000E+00  0.00000000E+00
  0.00000000E+00  0.00000000E+00  0.00000000E+00
  0.00000000E+00  0.00000000E+00  0.00000000E+00
  0.00000000E+00  0.00000000E+00  0.00000000E+00
  0.00000000E+00  0.00000000E+00  0.00000000E+00
  0.00000000E+00  0.00000000E+00  0.00000000E+00
  0.00000000E+00  0.00000000E+00  0.00000000E+00
  0.00000000E+00  0.00000000E+00  0.00000000E+00
  0.00000000E+00  0.00000000E+00  0.00000000E+00
  0.00000000E+00  0.00000000E+00  0.00000000E+00
  0.00000000E+00  0.00000000E+00  0.00000000E+00
  0.00000000E+00  0.00000000E+00  0.00000000E+00
  0.00000000E+00  0.00000000E+00  0.00000000E+00
  0.00000000E+00  0.00000000E+00  0.00000000E+00
  0.00000000E+00  0.00000000E+00  0.00000000E+00
  0.00000000E+00  0.00000000E+00  0.00000000E+00
  0.00000000E+00  0.00000000E+00  0.00000000E+00
  0.00000000E+00  0.00000000E+00  0.00000000E+00
  0.00000000E+00  0.00000000E+00  0.00000000E+00
  0.00000000E+00  0.00000000E+00  0.00000000E+00
  0.00000000E+00  0.00000000E+00  0.00000000E+00
  0.00000000E+00  0.00000000E+00  0.00000000E+00
  0.00000000E+00  0.00000000E+00  0.00000000E+00
  0.00000000E+00  0.00000000E+00  0.00000000E+00
  0.00000000E+00  0.00000000E+00  0.00000000E+00
  0.00000000E+00  0.00000000E+00  0.00000000E+00
  0.00000000E+00  0.00000000E+00  0.00000000E+00
  0.00000000E+00  0.00000000E+00  0.00000000E+00
  0.00000000E+00  0.00000000E+00  0.00000000E+00
  0.00000000E+00  0.00000000E+00  0.00000000E+00
  0.00000000E+00  0.00000000E+00  0.00000000E+00
  0.00000000E+00  0.00000000E+00  0.00000000E+00
  0.00000000E+00  0.00000000E+00  0.00000000E+00
  0.00000000E+00  0.00000000E+00  0.00000000E+00
  0.00000000E+00  0.00000000E+00  0.00000000E+00
  0.00000000E+00  0.00000000E+00  0.00000000E+00
  0.00000000E+00  0.00000000E+00  0.00000000E+00
  0.00000000E+00  0.00000000E+00  0.00000000E+00
  0.00000000E+00  0.00000000E+00  0.00000000E+00
  0.00000000E+00  0.00000000E+00  0.00000000E+00
  0.00000000E+00  0.00000000E+00  0.00000000E+00
  0.00000000E+00  0.00000000E+00  0.00000000E+00
  0.00000000E+00  0.00000000E+00  0.00000000E+00
