# Supplementary material for: Stick or Spill? Scaling Relationships for the Binding Energies of Adsorbates on Single-Atom Alloy Catalysts
Source: J Phys Chem Lett. 2022 Aug 2;13(31):7314–9. doi: 10.1021/acs.jpclett.2c01519 (PMC9376958; doi:10.1021/acs.jpclett.2c01519)
Supplement: Supplementary file 3 — jz2c01519_si_003.zip [file jz2c01519_si_003.zip › structures/N/Pd/CONTCAR]

POSCAR file for Pd_Nf1.xsd | Created on 
   1.00000000000000     
     5.8778015999999997   -5.8778015999999997    0.0000000000000016
     0.0000000000000000    5.8778015999999997   -5.8778015999999997
    10.9982152252296004   10.9982152252296004   10.9982152252296004
   Pd   N 
    45     1
Selective dynamics
Direct
  0.0000000000000000  0.0000000000000000  0.1187627361880530   F   F   F
  0.9996470684433483  0.0003172642199071  0.4744584124523147   T   T   T
  0.2222222222222214  0.1111111111111072  0.0000000000000000   F   F   F
  0.2229777637722981  0.1126487972375146  0.3564652328710645   T   T   T
  0.1115025124638677  0.2221673792789294  0.2369068044771218   T   T   T
  0.3333333333333357  0.0000000000000000  0.1187627361880530   F   F   F
  0.3339555180304465  0.0003149299952888  0.4744593759562029   T   T   T
  0.5555555555555571  0.1111111111111072  0.0000000000000000   F   F   F
  0.5552114572563084  0.1109418349092556  0.3542204294007527   T   T   T
  0.4439895444428689  0.2221675404634082  0.2369060813615600   T   T   T
  0.6666666666666643  0.0000000000000000  0.1187627361880530   F   F   F
  0.6683849511366607  0.0034832342788951  0.4726587655550567   T   T   T
  0.8888888888888857  0.1111111111111072  0.0000000000000000   F   F   F
  0.8890328069233034  0.1109446556319908  0.3542210678360183   T   T   T
  0.7777736124397687  0.2222213847550998  0.2364437297284467   T   T   T
  0.0000000000000000  0.3333333333333357  0.1187627361880530   F   F   F
  0.9964810999117142  0.3315796785769536  0.4726595896883418   T   T   T
  0.2222222222222214  0.4444444444444429  0.0000000000000000   F   F   F
  0.2227215200078443  0.4446963826446300  0.3555954391097931   T   T   T
  0.1115013643414753  0.5560031986209469  0.2369067884358826   T   T   T
  0.3333333333333357  0.3333333333333357  0.1187627361880530   F   F   F
  0.3298042974659359  0.3263227406726544  0.4792590413458686   T   T   T
  0.5555555555555571  0.4444444444444429  0.0000000000000000   F   F   F
  0.5552849792225145  0.4446972084648065  0.3555948119132983   T   T   T
  0.4444364220834655  0.5555533039355022  0.2376964255813849   T   T   T
  0.6666666666666643  0.3333333333333357  0.1187627361880530   F   F   F
  0.6683841042803205  0.3315769323923468  0.4726586921251282   T   T   T
  0.8888888888888857  0.4444444444444429  0.0000000000000000   F   F   F
  0.8890334791201675  0.4447619816707347  0.3542212490200956   T   T   T
  0.7778273167391728  0.5560044201796596  0.2369063936270890   T   T   T
  0.0000000000000000  0.6666666666666643  0.1187627361880530   F   F   F
  0.9996486329539588  0.6660093017450393  0.4744592632314363   T   T   T
  0.2222222222222214  0.7777777777777786  0.0000000000000000   F   F   F
  0.2229776258994941  0.7770004892389066  0.3564649110548661   T   T   T
  0.1111064906333928  0.8888874967275198  0.2371544161225844   T   T   T
  0.3333333333333357  0.6666666666666643  0.1187627361880530   F   F   F
  0.3298049796265452  0.6701573007257939  0.4792600026507946   T   T   T
  0.5555555555555571  0.7777777777777786  0.0000000000000000   F   F   F
  0.5552848139637485  0.7772600225231894  0.3555946675255354   T   T   T
  0.4439898971813317  0.8884907246810453  0.2369061535201633   T   T   T
  0.6666666666666643  0.6666666666666643  0.1187627361880530   F   F   F
  0.6736343782144461  0.6701554846204831  0.4792561922319759   T   T   T
  0.8888888888888857  0.7777777777777786  0.0000000000000000   F   F   F
  0.8873318200884404  0.7770021821618501  0.3564662327410429   T   T   T
  0.7778273725491149  0.8884915017958354  0.2369064477723686   T   T   T
  0.4444124098711935  0.5555430744423374  0.5293089218323145   T   T   T
 
  0.00000000E+00  0.00000000E+00  0.00000000E+00
  0.00000000E+00  0.00000000E+00  0.00000000E+00
  0.00000000E+00  0.00000000E+00  0.00000000E+00
  0.00000000E+00  0.00000000E+00  0.00000000E+00
  0.00000000E+00  0.00000000E+00  0.00000000E+00
  0.00000000E+00  0.00000000E+00  0.00000000E+00
  0.00000000E+00  0.00000000E+00  0.00000000E+00
  0.00000000E+00  0.00000000E+00  0.00000000E+00
  0.00000000E+00  0.00000000E+00  0.00000000E+00
  0.00000000E+00  0.00000000E+00  0.00000000E+00
  0.00000000E+00  0.00000000E+00  0.00000000E+00
  0.00000000E+00  0.00000000E+00  0.00000000E+00
  0.00000000E+00  0.00000000E+00  0.00000000E+00
  0.00000000E+00  0.00000000E+00  0.00000000E+00
  0.00000000E+00  0.00000000E+00  0.00000000E+00
  0.00000000E+00  0.00000000E+00  0.00000000E+00
  0.00000000E+00  0.00000000E+00  0.00000000E+00
  0.00000000E+00  0.00000000E+00  0.00000000E+00
  0.00000000E+00  0.00000000E+00  0.00000000E+00
  0.00000000E+00  0.00000000E+00  0.00000000E+00
  0.00000000E+00  0.00000000E+00  0.00000000E+00
  0.00000000E+00  0.00000000E+00  0.00000000E+00
  0.00000000E+00  0.00000000E+00  0.00000000E+00
  0.00000000E+00  0.00000000E+00  0.00000000E+00
  0.00000000E+00  0.00000000E+00  0.00000000E+00
  0.00000000E+00  0.00000000E+00  0.00000000E+00
  0.00000000E+00  0.00000000E+00  0.00000000E+00
  0.00000000E+00  0.00000000E+00  0.00000000E+00
  0.00000000E+00  0.00000000E+00  0.00000000E+00
  0.00000000E+00  0.00000000E+00  0.00000000E+00
  0.00000000E+00  0.00000000E+00  0.00000000E+00
  0.00000000E+00  0.00000000E+00  0.00000000E+00
  0.00000000E+00  0.00000000E+00  0.00000000E+00
  0.00000000E+00  0.00000000E+00  0.00000000E+00
  0.00000000E+00  0.00000000E+00  0.00000000E+00
  0.00000000E+00  0.00000000E+00  0.00000000E+00
  0.00000000E+00  0.00000000E+00  0.00000000E+00
  0.00000000E+00  0.00000000E+00  0.00000000E+00
  0.00000000E+00  0.00000000E+00  0.00000000E+00
  0.00000000E+00  0.00000000E+00  0.00000000E+00
  0.00000000E+00  0.00000000E+00  0.00000000E+00
  0.00000000E+00  0.00000000E+00  0.00000000E+00
  0.00000000E+00  0.00000000E+00  0.00000000E+00
  0.00000000E+00  0.00000000E+00  0.00000000E+00
  0.00000000E+00  0.00000000E+00  0.00000000E+00
  0.00000000E+00  0.00000000E+00  0.00000000E+00
