# Supplementary material for: Stick or Spill? Scaling Relationships for the Binding Energies of Adsorbates on Single-Atom Alloy Catalysts
Source: J Phys Chem Lett. 2022 Aug 2;13(31):7314–9. doi: 10.1021/acs.jpclett.2c01519 (PMC9376958; doi:10.1021/acs.jpclett.2c01519)
Supplement: Supplementary file 3 — jz2c01519_si_003.zip [file jz2c01519_si_003.zip › structures/N/Ni/CONTCAR]

POSCAR file for Ni_Nf1.xsd | Created on 
   1.00000000000000     
     5.2409238750000000   -5.2409238750000000    0.0000000000000011
     0.0000000000000000    5.2409238750000000   -5.2409238750000000
    10.4321016918962997   10.4321016918962997   10.4321016918962997
   Ni   N 
    45     1
Selective dynamics
Direct
  0.0000000000000000  0.0000000000000000  0.1116409506345875   F   F   F
  0.0002241199683898  0.0000369925407084  0.4439160873734100   T   T   T
  0.2222222222222214  0.1111111111111143  0.0000000000000000   F   F   F
  0.2225535979348824  0.1118977522524400  0.3344754906555162   T   T   T
  0.1111935803747412  0.2220546827658683  0.2229219568992862   T   T   T
  0.3333333333333357  0.0000000000000000  0.1116409506345875   F   F   F
  0.3329703883331159  0.0000371283807752  0.4439184888030291   T   T   T
  0.5555555555555571  0.1111111111111143  0.0000000000000000   F   F   F
  0.5549889716243033  0.1109792894045268  0.3338437764607837   T   T   T
  0.4441279413290010  0.2220507954811049  0.2229228950346896   T   T   T
  0.6666666666666643  0.0000000000000000  0.1116409506345875   F   F   F
  0.6694391182355275  0.0057215110694826  0.4438253066413524   T   T   T
  0.8888888888888928  0.1111111111111143  0.0000000000000000   F   F   F
  0.8891990332463113  0.1109778036302714  0.3338421307981287   T   T   T
  0.7777865044025541  0.2223061238564143  0.2226549694792397   T   T   T
  0.0000000000000000  0.3333333333333357  0.1116409506345875   F   F   F
  0.9945364965666166  0.3308282873355806  0.4438285489880425   T   T   T
  0.2222222222222214  0.4444444444444429  0.0000000000000000   F   F   F
  0.2227536548701950  0.4448628697676537  0.3344515787927845   T   T   T
  0.1111931245520830  0.5559661491682142  0.2229228179650614   T   T   T
  0.3333333333333357  0.3333333333333357  0.1116409506345875   F   F   F
  0.3307584949411632  0.3283594856082616  0.4505468987594809   T   T   T
  0.5555555555555571  0.4444444444444429  0.0000000000000000   F   F   F
  0.5553146023706113  0.4448632101731848  0.3344522534825982   T   T   T
  0.4444564566504442  0.5556432319260769  0.2231949118147628   T   T   T
  0.6666666666666643  0.3333333333333357  0.1116409506345875   F   F   F
  0.6694375792392631  0.3308305967459527  0.4438295329999238   T   T   T
  0.8888888888888928  0.4444444444444429  0.0000000000000000   F   F   F
  0.8892006835867120  0.4451902994012009  0.3338440132721009   T   T   T
  0.7780392617622182  0.5559718811968298  0.2229240816561928   T   T   T
  0.0000000000000000  0.6666666666666643  0.1116409506345875   F   F   F
  0.0002206412772431  0.6672892081925678  0.4439216463036487   T   T   T
  0.2222222222222214  0.7777777777777786  0.0000000000000000   F   F   F
  0.2225507413341764  0.7776280326269410  0.3344783276766444   T   T   T
  0.1111177267277324  0.8889693209790508  0.2223470249945724   T   T   T
  0.3333333333333357  0.6666666666666643  0.1116409506345875   F   F   F
  0.3307521101111421  0.6695090525361473  0.4505519028048828   T   T   T
  0.5555555555555571  0.7777777777777786  0.0000000000000000   F   F   F
  0.5553147795627433  0.7774256983049685  0.3344519718148494   T   T   T
  0.4441271380266538  0.8888996912491768  0.2229211136417372   T   T   T
  0.6666666666666643  0.6666666666666643  0.1116409506345875   F   F   F
  0.6719015123681864  0.6695187211320777  0.4505483718519271   T   T   T
  0.8888888888888928  0.7777777777777786  0.0000000000000000   F   F   F
  0.8882802481831229  0.7776258350271630  0.3344787190667239   T   T   T
  0.7780416380235633  0.8889031904280412  0.2229217462894665   T   T   T
  0.4444691002591512  0.5557966735760559  0.5048765736109332   T   T   T
 
  0.00000000E+00  0.00000000E+00  0.00000000E+00
  0.00000000E+00  0.00000000E+00  0.00000000E+00
  0.00000000E+00  0.00000000E+00  0.00000000E+00
  0.00000000E+00  0.00000000E+00  0.00000000E+00
  0.00000000E+00  0.00000000E+00  0.00000000E+00
  0.00000000E+00  0.00000000E+00  0.00000000E+00
  0.00000000E+00  0.00000000E+00  0.00000000E+00
  0.00000000E+00  0.00000000E+00  0.00000000E+00
  0.00000000E+00  0.00000000E+00  0.00000000E+00
  0.00000000E+00  0.00000000E+00  0.00000000E+00
  0.00000000E+00  0.00000000E+00  0.00000000E+00
  0.00000000E+00  0.00000000E+00  0.00000000E+00
  0.00000000E+00  0.00000000E+00  0.00000000E+00
  0.00000000E+00  0.00000000E+00  0.00000000E+00
  0.00000000E+00  0.00000000E+00  0.00000000E+00
  0.00000000E+00  0.00000000E+00  0.00000000E+00
  0.00000000E+00  0.00000000E+00  0.00000000E+00
  0.00000000E+00  0.00000000E+00  0.00000000E+00
  0.00000000E+00  0.00000000E+00  0.00000000E+00
  0.00000000E+00  0.00000000E+00  0.00000000E+00
  0.00000000E+00  0.00000000E+00  0.00000000E+00
  0.00000000E+00  0.00000000E+00  0.00000000E+00
  0.00000000E+00  0.00000000E+00  0.00000000E+00
  0.00000000E+00  0.00000000E+00  0.00000000E+00
  0.00000000E+00  0.00000000E+00  0.00000000E+00
  0.00000000E+00  0.00000000E+00  0.00000000E+00
  0.00000000E+00  0.00000000E+00  0.00000000E+00
  0.00000000E+00  0.00000000E+00  0.00000000E+00
  0.00000000E+00  0.00000000E+00  0.00000000E+00
  0.00000000E+00  0.00000000E+00  0.00000000E+00
  0.00000000E+00  0.00000000E+00  0.00000000E+00
  0.00000000E+00  0.00000000E+00  0.00000000E+00
  0.00000000E+00  0.00000000E+00  0.00000000E+00
  0.00000000E+00  0.00000000E+00  0.00000000E+00
  0.00000000E+00  0.00000000E+00  0.00000000E+00
  0.00000000E+00  0.00000000E+00  0.00000000E+00
  0.00000000E+00  0.00000000E+00  0.00000000E+00
  0.00000000E+00  0.00000000E+00  0.00000000E+00
  0.00000000E+00  0.00000000E+00  0.00000000E+00
  0.00000000E+00  0.00000000E+00  0.00000000E+00
  0.00000000E+00  0.00000000E+00  0.00000000E+00
  0.00000000E+00  0.00000000E+00  0.00000000E+00
  0.00000000E+00  0.00000000E+00  0.00000000E+00
  0.00000000E+00  0.00000000E+00  0.00000000E+00
  0.00000000E+00  0.00000000E+00  0.00000000E+00
  0.00000000E+00  0.00000000E+00  0.00000000E+00
