# Supplementary material for: Stick or Spill? Scaling Relationships for the Binding Energies of Adsorbates on Single-Atom Alloy Catalysts
Source: J Phys Chem Lett. 2022 Aug 2;13(31):7314–9. doi: 10.1021/acs.jpclett.2c01519 (PMC9376958; doi:10.1021/acs.jpclett.2c01519)
Supplement: Supplementary file 3 — jz2c01519_si_003.zip [file jz2c01519_si_003.zip › structures/N/RhCu/CONTCAR]

POSCAR file for N_fcc.xsd | Created on 3
   1.00000000000000     
     5.4128999999999996   -5.4128999999999996   -0.0000000000000013
     0.0000000000000000    5.4128999999999996   -5.4128999999999996
    10.5849693585628994   10.5849693585628994   10.5849693585628994
   Cu   Rh   N 
    44     1     1
Selective dynamics
Direct
  0.2222222222222214  0.1111111111111143  0.0000000000000000   F   F   F
  0.2222222222222214  0.4444444444444429  0.0000000000000000   F   F   F
  0.2222222222222214  0.7777777777777786  0.0000000000000000   F   F   F
  0.5555555555555571  0.1111111111111143  0.0000000000000000   F   F   F
  0.5555555555555571  0.4444444444444429  0.0000000000000000   F   F   F
  0.5555555555555571  0.7777777777777786  0.0000000000000000   F   F   F
  0.8888888888888928  0.1111111111111143  0.0000000000000000   F   F   F
  0.8888888888888928  0.4444444444444429  0.0000000000000000   F   F   F
  0.8888888888888928  0.7777777777777786  0.0000000000000000   F   F   F
  0.0000000000000000  0.0000000000000000  0.1136391260021554   F   F   F
  0.0000000000000000  0.3333333333333357  0.1136391260021554   F   F   F
  0.0000000000000000  0.6666666666666643  0.1136391260021554   F   F   F
  0.3333333333333357  0.0000000000000000  0.1136391260021554   F   F   F
  0.3333333333333357  0.3333333333333357  0.1136391260021554   F   F   F
  0.3333333333333357  0.6666666666666643  0.1136391260021554   F   F   F
  0.6666666666666643  0.0000000000000000  0.1136391260021554   F   F   F
  0.6666666666666643  0.3333333333333357  0.1136391260021554   F   F   F
  0.6666666666666643  0.6666666666666643  0.1136391260021554   F   F   F
  0.0031948699406641  0.0044251378336133  0.4516012860355318   T   T   T
  0.2218370096957456  0.1104395149490105  0.3372875578258019   T   T   T
  0.1107177500992268  0.2225034758859856  0.2259754942180540   T   T   T
  0.3344923996312738  0.0044158962560470  0.4515820769249369   T   T   T
  0.5553912700216386  0.1112952944162204  0.3387657938876891   T   T   T
  0.4451682946342156  0.2225282739677337  0.2259881198647877   T   T   T
  0.6699787006801227  0.0067299418344543  0.4506186335140124   T   T   T
  0.8892130252161859  0.1112668301696191  0.3387631477905531   T   T   T
  0.7781494804074306  0.2229291559969272  0.2264059415666627   T   T   T
  0.9948726558820098  0.3351667347715831  0.4498408175064754   T   T   T
  0.2235056860921313  0.4452044341833942  0.3394582943511881   T   T   T
  0.1125886251282490  0.5560242318560924  0.2267383663802139   T   T   T
  0.5550027325017620  0.4451993993964504  0.3394690983727905   T   T   T
  0.4446025419799466  0.5558247189476897  0.2258884131909268   T   T   T
  0.6735567468024592  0.3351612618573954  0.4498479116954527   T   T   T
  0.8902694733350086  0.4472812381201706  0.3382563311793672   T   T   T
  0.7768341128397390  0.5560551906079212  0.2267444360639610   T   T   T
  0.0030987636522619  0.6729980657900240  0.4503573477245609   T   T   T
  0.2247466514974564  0.7787523011995386  0.3400052293218978   T   T   T
  0.1105190474462457  0.8876752211764265  0.2262734747068915   T   T   T
  0.3318305204113564  0.6808106529595770  0.4573397508557490   T   T   T
  0.5549297845820010  0.7765560248921195  0.3401803921844819   T   T   T
  0.4446800539010278  0.8885142362561858  0.2265887608388822   T   T   T
  0.6821682057940314  0.6808351996298586  0.4572989453699629   T   T   T
  0.8873103840247373  0.7787892644824578  0.3400078440427792   T   T   T
  0.7772210086012464  0.8885460643474501  0.2265822423898142   T   T   T
  0.3352658256300502  0.3372411768972398  0.4569241520111065   T   T   T
  0.4478658743883485  0.5624798142480811  0.5156121929218829   T   T   T
 
  0.00000000E+00  0.00000000E+00  0.00000000E+00
  0.00000000E+00  0.00000000E+00  0.00000000E+00
  0.00000000E+00  0.00000000E+00  0.00000000E+00
  0.00000000E+00  0.00000000E+00  0.00000000E+00
  0.00000000E+00  0.00000000E+00  0.00000000E+00
  0.00000000E+00  0.00000000E+00  0.00000000E+00
  0.00000000E+00  0.00000000E+00  0.00000000E+00
  0.00000000E+00  0.00000000E+00  0.00000000E+00
  0.00000000E+00  0.00000000E+00  0.00000000E+00
  0.00000000E+00  0.00000000E+00  0.00000000E+00
  0.00000000E+00  0.00000000E+00  0.00000000E+00
  0.00000000E+00  0.00000000E+00  0.00000000E+00
  0.00000000E+00  0.00000000E+00  0.00000000E+00
  0.00000000E+00  0.00000000E+00  0.00000000E+00
  0.00000000E+00  0.00000000E+00  0.00000000E+00
  0.00000000E+00  0.00000000E+00  0.00000000E+00
  0.00000000E+00  0.00000000E+00  0.00000000E+00
  0.00000000E+00  0.00000000E+00  0.00000000E+00
  0.00000000E+00  0.00000000E+00  0.00000000E+00
  0.00000000E+00  0.00000000E+00  0.00000000E+00
  0.00000000E+00  0.00000000E+00  0.00000000E+00
  0.00000000E+00  0.00000000E+00  0.00000000E+00
  0.00000000E+00  0.00000000E+00  0.00000000E+00
  0.00000000E+00  0.00000000E+00  0.00000000E+00
  0.00000000E+00  0.00000000E+00  0.00000000E+00
  0.00000000E+00  0.00000000E+00  0.00000000E+00
  0.00000000E+00  0.00000000E+00  0.00000000E+00
  0.00000000E+00  0.00000000E+00  0.00000000E+00
  0.00000000E+00  0.00000000E+00  0.00000000E+00
  0.00000000E+00  0.00000000E+00  0.00000000E+00
  0.00000000E+00  0.00000000E+00  0.00000000E+00
  0.00000000E+00  0.00000000E+00  0.00000000E+00
  0.00000000E+00  0.00000000E+00  0.00000000E+00
  0.00000000E+00  0.00000000E+00  0.00000000E+00
  0.00000000E+00  0.00000000E+00  0.00000000E+00
  0.00000000E+00  0.00000000E+00  0.00000000E+00
  0.00000000E+00  0.00000000E+00  0.00000000E+00
  0.00000000E+00  0.00000000E+00  0.00000000E+00
  0.00000000E+00  0.00000000E+00  0.00000000E+00
  0.00000000E+00  0.00000000E+00  0.00000000E+00
  0.00000000E+00  0.00000000E+00  0.00000000E+00
  0.00000000E+00  0.00000000E+00  0.00000000E+00
  0.00000000E+00  0.00000000E+00  0.00000000E+00
  0.00000000E+00  0.00000000E+00  0.00000000E+00
  0.00000000E+00  0.00000000E+00  0.00000000E+00
  0.00000000E+00  0.00000000E+00  0.00000000E+00
