# Supplementary material for: Stick or Spill? Scaling Relationships for the Binding Energies of Adsorbates on Single-Atom Alloy Catalysts
Source: J Phys Chem Lett. 2022 Aug 2;13(31):7314–9. doi: 10.1021/acs.jpclett.2c01519 (PMC9376958; doi:10.1021/acs.jpclett.2c01519)
Supplement: Supplementary file 3 — jz2c01519_si_003.zip [file jz2c01519_si_003.zip › structures/N/RhAg/CONTCAR]

POSCAR file for N_fcc.xsd | Created on 3
   1.00000000000000     
     6.1619999999999999   -6.1619999999999999    0.0000000000000012
     0.0000000000000000    6.1619999999999999   -6.1619999999999999
    11.2508360252295994   11.2508360252295994   11.2508360252295994
   Ag   Rh   N 
    44     1     1
Selective dynamics
Direct
  0.2222222222222214  0.1111111111111072  0.0000000000000000   F   F   F
  0.2222222222222214  0.4444444444444429  0.0000000000000000   F   F   F
  0.2222222222222214  0.7777777777777786  0.0000000000000000   F   F   F
  0.5555555555555571  0.1111111111111143  0.0000000000000000   F   F   F
  0.5555555555555571  0.4444444444444429  0.0000000000000000   F   F   F
  0.5555555555555571  0.7777777777777786  0.0000000000000000   F   F   F
  0.8888888888888857  0.1111111111111072  0.0000000000000000   F   F   F
  0.8888888888888857  0.4444444444444429  0.0000000000000000   F   F   F
  0.8888888888888857  0.7777777777777786  0.0000000000000000   F   F   F
  0.0000000000000000  0.0000000000000000  0.1217094738793350   F   F   F
  0.0000000000000000  0.3333333333333357  0.1217094738793350   F   F   F
  0.0000000000000000  0.6666666666666643  0.1217094738793350   F   F   F
  0.3333333333333357  0.0000000000000000  0.1217094738793350   F   F   F
  0.3333333333333357  0.3333333333333357  0.1217094738793350   F   F   F
  0.3333333333333357  0.6666666666666643  0.1217094738793350   F   F   F
  0.6666666666666643  0.0000000000000000  0.1217094738793350   F   F   F
  0.6666666666666643  0.3333333333333357  0.1217094738793350   F   F   F
  0.6666666666666643  0.6666666666666643  0.1217094738793350   F   F   F
  0.0067363097767924  0.0088120349538635  0.4854572381397730   T   T   T
  0.2217079696616478  0.1102298330585287  0.3616556829853821   T   T   T
  0.1102747202545742  0.2224434375204450  0.2423541983338231   T   T   T
  0.3352598142962821  0.0088226448922502  0.4854519411954518   T   T   T
  0.5559707716535777  0.1122838984957712  0.3639163164212039   T   T   T
  0.4454306166309556  0.2224450757015163  0.2423562059635179   T   T   T
  0.6692510184394165  0.0053246472585512  0.4847101798068840   T   T   T
  0.8895139115165658  0.1122772196297678  0.3639165908260000   T   T   T
  0.7780371446459079  0.2228173353665465  0.2430425887965111   T   T   T
  0.0008944476278749  0.3365493441131445  0.4847778089255145   T   T   T
  0.2237617195769943  0.4442100278000335  0.3647307010746691   T   T   T
  0.1121328303428223  0.5559738726829323  0.2437684837734969   T   T   T
  0.5536610618058388  0.4442132942777726  0.3647319209438455   T   T   T
  0.4445169844332283  0.5557647595446754  0.2426152633135182   T   T   T
  0.6688295415929977  0.3365553717201815  0.4847786388754538   T   T   T
  0.8900942884189463  0.4469779023909212  0.3643381840638322   T   T   T
  0.7771050106082218  0.5559746889516248  0.2437684459223609   T   T   T
  0.0029166185458813  0.6726581029433307  0.4854774869436764   T   T   T
  0.2246331704778764  0.7792679835891040  0.3652316926877160   T   T   T
  0.1102827796598630  0.8873088142801244  0.2426887141665945   T   T   T
  0.3330745357673884  0.6756487579628448  0.4880921621766767   T   T   T
  0.5554316152602190  0.7776717340323881  0.3647654578743714   T   T   T
  0.4444552843062189  0.8887023223705368  0.2431090248912616   T   T   T
  0.6757453990020890  0.6756464849265593  0.4880945020444699   T   T   T
  0.8878298318468136  0.7792582775521035  0.3652323867479194   T   T   T
  0.7775004589932510  0.8887056999649833  0.2431112195984560   T   T   T
  0.3330251200504659  0.3328735908854097  0.4813660174646593   T   T   T
  0.4202164649547354  0.5072814344141579  0.5422795863659665   T   T   T
 
  0.00000000E+00  0.00000000E+00  0.00000000E+00
  0.00000000E+00  0.00000000E+00  0.00000000E+00
  0.00000000E+00  0.00000000E+00  0.00000000E+00
  0.00000000E+00  0.00000000E+00  0.00000000E+00
  0.00000000E+00  0.00000000E+00  0.00000000E+00
  0.00000000E+00  0.00000000E+00  0.00000000E+00
  0.00000000E+00  0.00000000E+00  0.00000000E+00
  0.00000000E+00  0.00000000E+00  0.00000000E+00
  0.00000000E+00  0.00000000E+00  0.00000000E+00
  0.00000000E+00  0.00000000E+00  0.00000000E+00
  0.00000000E+00  0.00000000E+00  0.00000000E+00
  0.00000000E+00  0.00000000E+00  0.00000000E+00
  0.00000000E+00  0.00000000E+00  0.00000000E+00
  0.00000000E+00  0.00000000E+00  0.00000000E+00
  0.00000000E+00  0.00000000E+00  0.00000000E+00
  0.00000000E+00  0.00000000E+00  0.00000000E+00
  0.00000000E+00  0.00000000E+00  0.00000000E+00
  0.00000000E+00  0.00000000E+00  0.00000000E+00
  0.00000000E+00  0.00000000E+00  0.00000000E+00
  0.00000000E+00  0.00000000E+00  0.00000000E+00
  0.00000000E+00  0.00000000E+00  0.00000000E+00
  0.00000000E+00  0.00000000E+00  0.00000000E+00
  0.00000000E+00  0.00000000E+00  0.00000000E+00
  0.00000000E+00  0.00000000E+00  0.00000000E+00
  0.00000000E+00  0.00000000E+00  0.00000000E+00
  0.00000000E+00  0.00000000E+00  0.00000000E+00
  0.00000000E+00  0.00000000E+00  0.00000000E+00
  0.00000000E+00  0.00000000E+00  0.00000000E+00
  0.00000000E+00  0.00000000E+00  0.00000000E+00
  0.00000000E+00  0.00000000E+00  0.00000000E+00
  0.00000000E+00  0.00000000E+00  0.00000000E+00
  0.00000000E+00  0.00000000E+00  0.00000000E+00
  0.00000000E+00  0.00000000E+00  0.00000000E+00
  0.00000000E+00  0.00000000E+00  0.00000000E+00
  0.00000000E+00  0.00000000E+00  0.00000000E+00
  0.00000000E+00  0.00000000E+00  0.00000000E+00
  0.00000000E+00  0.00000000E+00  0.00000000E+00
  0.00000000E+00  0.00000000E+00  0.00000000E+00
  0.00000000E+00  0.00000000E+00  0.00000000E+00
  0.00000000E+00  0.00000000E+00  0.00000000E+00
  0.00000000E+00  0.00000000E+00  0.00000000E+00
  0.00000000E+00  0.00000000E+00  0.00000000E+00
  0.00000000E+00  0.00000000E+00  0.00000000E+00
  0.00000000E+00  0.00000000E+00  0.00000000E+00
  0.00000000E+00  0.00000000E+00  0.00000000E+00
  0.00000000E+00  0.00000000E+00  0.00000000E+00
