# Supplementary material for: Stick or Spill? Scaling Relationships for the Binding Energies of Adsorbates on Single-Atom Alloy Catalysts
Source: J Phys Chem Lett. 2022 Aug 2;13(31):7314–9. doi: 10.1021/acs.jpclett.2c01519 (PMC9376958; doi:10.1021/acs.jpclett.2c01519)
Supplement: Supplementary file 3 — jz2c01519_si_003.zip [file jz2c01519_si_003.zip › structures/N/Pt/CONTCAR]

POSCAR file for Pt_Nf1.xsd | Created on 
   1.00000000000000     
     5.9374851000000000   -5.9374851000000000    0.0000000000000013
     0.0000000000000000    5.9374851000000000   -5.9374851000000000
    11.0512672252295996   11.0512672252295996   11.0512672252295996
   Pt   N 
    45     1
Selective dynamics
Direct
  0.0000000000000000  0.0000000000000000  0.1193927453243617   F   F   F
  0.9998375910047673  0.0000974150933098  0.4773328308823911   T   T   T
  0.2222222222222214  0.1111111111111143  0.0000000000000000   F   F   F
  0.2231914006378240  0.1129457554129242  0.3576135365310422   T   T   T
  0.1117589108123362  0.2221751746940446  0.2376017732215114   T   T   T
  0.3333333333333357  0.0000000000000000  0.1193927453243617   F   F   F
  0.3337585759047406  0.0001143876553556  0.4773266581638472   T   T   T
  0.5555555555555571  0.1111111111111143  0.0000000000000000   F   F   F
  0.5547782406828872  0.1106593879834242  0.3548995739126486   T   T   T
  0.4437842132853632  0.2221800972175315  0.2375986958695029   T   T   T
  0.6666666666666643  0.0000000000000000  0.1193927453243617   F   F   F
  0.6689798808631540  0.0044785619407731  0.4748534036558291   T   T   T
  0.8888888888888857  0.1111111111111143  0.0000000000000000   F   F   F
  0.8893146921894650  0.1106452275951136  0.3549038178168865   T   T   T
  0.7777860754620503  0.2221971195904199  0.2369568705222731   T   T   T
  0.0000000000000000  0.3333333333333357  0.1193927453243617   F   F   F
  0.9954593261778598  0.3309548399699069  0.4748542858819922   T   T   T
  0.2222222222222214  0.4444444444444429  0.0000000000000000   F   F   F
  0.2232253755727108  0.4448757296706760  0.3567143745501676   T   T   T
  0.1117770585105356  0.5562069847788829  0.2376036161015056   T   T   T
  0.3333333333333357  0.3333333333333357  0.1193927453243617   F   F   F
  0.3279026526177434  0.3223286679431544  0.4818478315395951   T   T   T
  0.5555555555555571  0.4444444444444429  0.0000000000000000   F   F   F
  0.5550771723768506  0.4448876487135855  0.3567226294123010   T   T   T
  0.4444565128283201  0.5555227826628336  0.2384910549851116   T   T   T
  0.6666666666666643  0.3333333333333357  0.1193927453243617   F   F   F
  0.6689733408097096  0.3309653146678419  0.4748537757348074   T   T   T
  0.8888888888888857  0.4444444444444429  0.0000000000000000   F   F   F
  0.8893009711935700  0.4451806623288040  0.3548997766332332   T   T   T
  0.7778042883957281  0.5562009801391000  0.2375985579861886   T   T   T
  0.0000000000000000  0.6666666666666643  0.1193927453243617   F   F   F
  0.9998251328297052  0.6661769738221816  0.4773263642270034   T   T   T
  0.2222222222222214  0.7777777777777786  0.0000000000000000   F   F   F
  0.2231835223688205  0.7767780572633073  0.3576131971185408   T   T   T
  0.1111186494107454  0.8888680160491473  0.2380957332073437   T   T   T
  0.3333333333333357  0.6666666666666643  0.1193927453243617   F   F   F
  0.3279092172533734  0.6720329110646476  0.4818473445458030   T   T   T
  0.5555555555555571  0.7777777777777786  0.0000000000000000   F   F   F
  0.5550854815389522  0.7767357263457313  0.3567112765350940   T   T   T
  0.4437772236690359  0.8882071947403103  0.2376029518438288   T   T   T
  0.6666666666666643  0.6666666666666643  0.1193927453243617   F   F   F
  0.6776049447795038  0.6720325780232057  0.4818454263446544   T   T   T
  0.8888888888888857  0.7777777777777786  0.0000000000000000   F   F   F
  0.8870214158882738  0.7767733216873821  0.3576122629319948   T   T   T
  0.7778075371258346  0.8882233366307649  0.2376001913263679   T   T   T
  0.4444638246117696  0.5554753199900989  0.5325685700287611   T   T   T
 
  0.00000000E+00  0.00000000E+00  0.00000000E+00
  0.00000000E+00  0.00000000E+00  0.00000000E+00
  0.00000000E+00  0.00000000E+00  0.00000000E+00
  0.00000000E+00  0.00000000E+00  0.00000000E+00
  0.00000000E+00  0.00000000E+00  0.00000000E+00
  0.00000000E+00  0.00000000E+00  0.00000000E+00
  0.00000000E+00  0.00000000E+00  0.00000000E+00
  0.00000000E+00  0.00000000E+00  0.00000000E+00
  0.00000000E+00  0.00000000E+00  0.00000000E+00
  0.00000000E+00  0.00000000E+00  0.00000000E+00
  0.00000000E+00  0.00000000E+00  0.00000000E+00
  0.00000000E+00  0.00000000E+00  0.00000000E+00
  0.00000000E+00  0.00000000E+00  0.00000000E+00
  0.00000000E+00  0.00000000E+00  0.00000000E+00
  0.00000000E+00  0.00000000E+00  0.00000000E+00
  0.00000000E+00  0.00000000E+00  0.00000000E+00
  0.00000000E+00  0.00000000E+00  0.00000000E+00
  0.00000000E+00  0.00000000E+00  0.00000000E+00
  0.00000000E+00  0.00000000E+00  0.00000000E+00
  0.00000000E+00  0.00000000E+00  0.00000000E+00
  0.00000000E+00  0.00000000E+00  0.00000000E+00
  0.00000000E+00  0.00000000E+00  0.00000000E+00
  0.00000000E+00  0.00000000E+00  0.00000000E+00
  0.00000000E+00  0.00000000E+00  0.00000000E+00
  0.00000000E+00  0.00000000E+00  0.00000000E+00
  0.00000000E+00  0.00000000E+00  0.00000000E+00
  0.00000000E+00  0.00000000E+00  0.00000000E+00
  0.00000000E+00  0.00000000E+00  0.00000000E+00
  0.00000000E+00  0.00000000E+00  0.00000000E+00
  0.00000000E+00  0.00000000E+00  0.00000000E+00
  0.00000000E+00  0.00000000E+00  0.00000000E+00
  0.00000000E+00  0.00000000E+00  0.00000000E+00
  0.00000000E+00  0.00000000E+00  0.00000000E+00
  0.00000000E+00  0.00000000E+00  0.00000000E+00
  0.00000000E+00  0.00000000E+00  0.00000000E+00
  0.00000000E+00  0.00000000E+00  0.00000000E+00
  0.00000000E+00  0.00000000E+00  0.00000000E+00
  0.00000000E+00  0.00000000E+00  0.00000000E+00
  0.00000000E+00  0.00000000E+00  0.00000000E+00
  0.00000000E+00  0.00000000E+00  0.00000000E+00
  0.00000000E+00  0.00000000E+00  0.00000000E+00
  0.00000000E+00  0.00000000E+00  0.00000000E+00
  0.00000000E+00  0.00000000E+00  0.00000000E+00
  0.00000000E+00  0.00000000E+00  0.00000000E+00
  0.00000000E+00  0.00000000E+00  0.00000000E+00
  0.00000000E+00  0.00000000E+00  0.00000000E+00
