# Supplementary material for: Stick or Spill? Scaling Relationships for the Binding Energies of Adsorbates on Single-Atom Alloy Catalysts
Source: J Phys Chem Lett. 2022 Aug 2;13(31):7314–9. doi: 10.1021/acs.jpclett.2c01519 (PMC9376958; doi:10.1021/acs.jpclett.2c01519)
Supplement: Supplementary file 3 — jz2c01519_si_003.zip [file jz2c01519_si_003.zip › structures/N/NiCu/CONTCAR]

POSCAR file for NiCu_Nf1.xsd | Created o
   1.00000000000000     
     5.4128999999999996   -5.4128999999999996   -0.0000000000000013
     0.0000000000000000    5.4128999999999996   -5.4128999999999996
    10.5849693585628994   10.5849693585628994   10.5849693585628994
   Cu   Ni   N 
    44     1     1
Selective dynamics
Direct
  0.0000000000000000  0.0000000000000000  0.1136391260021554   F   F   F
  0.0033176997557727  0.0028747522959424  0.4501439957755454   T   T   T
  0.2222222222222214  0.1111111111111143  0.0000000000000000   F   F   F
  0.2220880126654410  0.1109523734376205  0.3376363112807338   T   T   T
  0.1110577399114568  0.2224727560493061  0.2260302631179361   T   T   T
  0.3333333333333357  0.0000000000000000  0.1136391260021554   F   F   F
  0.3328544506915138  0.0028195496573535  0.4501299736130373   T   T   T
  0.5555555555555571  0.1111111111111143  0.0000000000000000   F   F   F
  0.5549508105067923  0.1109892339539031  0.3384393704678281   T   T   T
  0.4447696207282753  0.2224864490902435  0.2260484249554296   T   T   T
  0.6666666666666643  0.0000000000000000  0.1136391260021554   F   F   F
  0.6694694892121874  0.0056174264688803  0.4497402192416982   T   T   T
  0.8888888888888928  0.1111111111111143  0.0000000000000000   F   F   F
  0.8893395252201686  0.1109550064683169  0.3384263983084182   T   T   T
  0.7778642226858171  0.2223929154418104  0.2261951398961825   T   T   T
  0.0000000000000000  0.3333333333333357  0.1136391260021554   F   F   F
  0.9982317570753517  0.3336356124714791  0.4501559418807140   T   T   T
  0.2222222222222214  0.4444444444444429  0.0000000000000000   F   F   F
  0.2238714598610023  0.4443400212706797  0.3392430342903276   T   T   T
  0.1118853706454756  0.5555853107663733  0.2267054667316188   T   T   T
  0.3333333333333357  0.3333333333333357  0.1136391260021554   F   F   F
  0.5555555555555571  0.4444444444444429  0.0000000000000000   F   F   F
  0.5537960584427585  0.4443344497441737  0.3392487783850129   T   T   T
  0.4444406227884904  0.5555120752058439  0.2257790724142477   T   T   T
  0.6666666666666643  0.3333333333333357  0.1136391260021554   F   F   F
  0.6687851198571005  0.3336340855458287  0.4501633496639982   T   T   T
  0.8888888888888928  0.4444444444444429  0.0000000000000000   F   F   F
  0.8894369740894100  0.4455436913282930  0.3387081438927748   T   T   T
  0.7770716944968694  0.5556162143587811  0.2267117907622100   T   T   T
  0.0000000000000000  0.6666666666666643  0.1136391260021554   F   F   F
  0.0019386548622815  0.6706028900996568  0.4501177975106156   T   T   T
  0.2222222222222214  0.7777777777777786  0.0000000000000000   F   F   F
  0.2238745107230562  0.7775507042875071  0.3394446292557192   T   T   T
  0.1106017759664042  0.8878669311594619  0.2261784922375579   T   T   T
  0.3333333333333357  0.6666666666666643  0.1136391260021554   F   F   F
  0.3304599428241496  0.6736987361677880  0.4557896764316868   T   T   T
  0.5555555555555571  0.7777777777777786  0.0000000000000000   F   F   F
  0.5547713350757544  0.7762146932986391  0.3393374398416855   T   T   T
  0.4444909512711718  0.8883868463014174  0.2263587418085057   T   T   T
  0.6666666666666643  0.6666666666666643  0.1136391260021554   F   F   F
  0.6766161305762427  0.6737740395070811  0.4558094448128052   T   T   T
  0.8888888888888928  0.7777777777777786  0.0000000000000000   F   F   F
  0.8869841826164666  0.7775643773188811  0.3394443862114662   T   T   T
  0.7772592078990267  0.8884102317576632  0.2263430236664234   T   T   T
  0.3301932352487475  0.3269030313270390  0.4510842593667732   T   T   T
  0.4349252765672273  0.5364641516037341  0.5070952010113354   T   T   T
 
  0.00000000E+00  0.00000000E+00  0.00000000E+00
  0.00000000E+00  0.00000000E+00  0.00000000E+00
  0.00000000E+00  0.00000000E+00  0.00000000E+00
  0.00000000E+00  0.00000000E+00  0.00000000E+00
  0.00000000E+00  0.00000000E+00  0.00000000E+00
  0.00000000E+00  0.00000000E+00  0.00000000E+00
  0.00000000E+00  0.00000000E+00  0.00000000E+00
  0.00000000E+00  0.00000000E+00  0.00000000E+00
  0.00000000E+00  0.00000000E+00  0.00000000E+00
  0.00000000E+00  0.00000000E+00  0.00000000E+00
  0.00000000E+00  0.00000000E+00  0.00000000E+00
  0.00000000E+00  0.00000000E+00  0.00000000E+00
  0.00000000E+00  0.00000000E+00  0.00000000E+00
  0.00000000E+00  0.00000000E+00  0.00000000E+00
  0.00000000E+00  0.00000000E+00  0.00000000E+00
  0.00000000E+00  0.00000000E+00  0.00000000E+00
  0.00000000E+00  0.00000000E+00  0.00000000E+00
  0.00000000E+00  0.00000000E+00  0.00000000E+00
  0.00000000E+00  0.00000000E+00  0.00000000E+00
  0.00000000E+00  0.00000000E+00  0.00000000E+00
  0.00000000E+00  0.00000000E+00  0.00000000E+00
  0.00000000E+00  0.00000000E+00  0.00000000E+00
  0.00000000E+00  0.00000000E+00  0.00000000E+00
  0.00000000E+00  0.00000000E+00  0.00000000E+00
  0.00000000E+00  0.00000000E+00  0.00000000E+00
  0.00000000E+00  0.00000000E+00  0.00000000E+00
  0.00000000E+00  0.00000000E+00  0.00000000E+00
  0.00000000E+00  0.00000000E+00  0.00000000E+00
  0.00000000E+00  0.00000000E+00  0.00000000E+00
  0.00000000E+00  0.00000000E+00  0.00000000E+00
  0.00000000E+00  0.00000000E+00  0.00000000E+00
  0.00000000E+00  0.00000000E+00  0.00000000E+00
  0.00000000E+00  0.00000000E+00  0.00000000E+00
  0.00000000E+00  0.00000000E+00  0.00000000E+00
  0.00000000E+00  0.00000000E+00  0.00000000E+00
  0.00000000E+00  0.00000000E+00  0.00000000E+00
  0.00000000E+00  0.00000000E+00  0.00000000E+00
  0.00000000E+00  0.00000000E+00  0.00000000E+00
  0.00000000E+00  0.00000000E+00  0.00000000E+00
  0.00000000E+00  0.00000000E+00  0.00000000E+00
  0.00000000E+00  0.00000000E+00  0.00000000E+00
  0.00000000E+00  0.00000000E+00  0.00000000E+00
  0.00000000E+00  0.00000000E+00  0.00000000E+00
  0.00000000E+00  0.00000000E+00  0.00000000E+00
  0.00000000E+00  0.00000000E+00  0.00000000E+00
  0.00000000E+00  0.00000000E+00  0.00000000E+00
