# Supplementary material for: Stick or Spill? Scaling Relationships for the Binding Energies of Adsorbates on Single-Atom Alloy Catalysts
Source: J Phys Chem Lett. 2022 Aug 2;13(31):7314–9. doi: 10.1021/acs.jpclett.2c01519 (PMC9376958; doi:10.1021/acs.jpclett.2c01519)
Supplement: Supplementary file 3 — jz2c01519_si_003.zip [file jz2c01519_si_003.zip › structures/O/PtAu/CONTCAR]

POSCAR file for PtAu_OHfcc.xsd | Created
   1.00000000000000     
     6.2054999999999998   -6.2054999999999998   -0.0000000000000017
     0.0000000000000000    6.2054999999999998   -6.2054999999999998
    11.2895026918963008   11.2895026918963008   11.2895026918963008
   Au   Pt   O 
    44     1     1
Selective dynamics
Direct
  0.0000000000000000  0.0000000000000000  0.1221488702943390   F   F   F
  0.0034107648635931  0.0032655661588413  0.4884517829487036   T   T   T
  0.2222222222222214  0.1111111111111143  0.0000000000000000   F   F   F
  0.2234260266743659  0.1134388715625501  0.3652669885015573   T   T   T
  0.1122303005627051  0.2241546575394310  0.2437507097045945   T   T   T
  0.3333333333333357  0.0000000000000000  0.1221488702943390   F   F   F
  0.3333061049373309  0.0032633123648947  0.4884507728031779   T   T   T
  0.5555555555555571  0.1111111111111143  0.0000000000000000   F   F   F
  0.5566986990549987  0.1130292419084454  0.3646157780174740   T   T   T
  0.4452852399165205  0.2241536748750829  0.2437503751900706   T   T   T
  0.6666666666666643  0.0000000000000000  0.1221488702943390   F   F   F
  0.6689381807132226  0.0044141533867843  0.4877455350755121   T   T   T
  0.8888888888888928  0.1111111111111143  0.0000000000000000   F   F   F
  0.8897373451806520  0.1130265359912828  0.3646152376775815   T   T   T
  0.7786308101785679  0.2239009814099082  0.2435248186047894   T   T   T
  0.0000000000000000  0.3333333333333357  0.1221488702943390   F   F   F
  0.9981202271058098  0.3331499804939017  0.4875280077111519   T   T   T
  0.2222222222222214  0.4444444444444429  0.0000000000000000   F   F   F
  0.2249447219901429  0.4479202188006256  0.3674194624042197   T   T   T
  0.1129148047893113  0.5572607128070466  0.2445820049130842   T   T   T
  0.3333333333333357  0.3333333333333357  0.1221488702943390   F   F   F
  0.5555555555555571  0.4444444444444429  0.0000000000000000   F   F   F
  0.5563906089984128  0.4479268614144012  0.3674149669298862   T   T   T
  0.4451319460433146  0.5569039066277526  0.2443305286356497   T   T   T
  0.6666666666666643  0.3333333333333357  0.1221488702943390   F   F   F
  0.6684747016611398  0.3331481256739447  0.4875262131998917   T   T   T
  0.8888888888888928  0.4444444444444429  0.0000000000000000   F   F   F
  0.8904096882318615  0.4474097578887619  0.3652376980031191   T   T   T
  0.7777108829784715  0.5572610810253650  0.2445814408617727   T   T   T
  0.0000000000000000  0.6666666666666643  0.1221488702943390   F   F   F
  0.0009976163162132  0.6685275013723974  0.4893966508254217   T   T   T
  0.2222222222222214  0.7777777777777786  0.0000000000000000   F   F   F
  0.2247804465206286  0.7796860421566807  0.3665455282739943   T   T   T
  0.1115527097703371  0.8897450757675979  0.2448489583374498   T   T   T
  0.3333333333333357  0.6666666666666643  0.1221488702943390   F   F   F
  0.3266686868555784  0.6802189231734618  0.4922041435576266   T   T   T
  0.5555555555555571  0.7777777777777786  0.0000000000000000   F   F   F
  0.5558381475406610  0.7782606804704753  0.3671985595319852   T   T   T
  0.4452259678444209  0.8899530768970658  0.2438619918577328   T   T   T
  0.6666666666666643  0.6666666666666643  0.1221488702943390   F   F   F
  0.6870142804198097  0.6802153264150035  0.4922035668465881   T   T   T
  0.8888888888888928  0.7777777777777786  0.0000000000000000   F   F   F
  0.8883266945092014  0.7796938946039211  0.3665465416057683   T   T   T
  0.7780879303779242  0.8899520060989250  0.2438620226167522   T   T   T
  0.3255913076398547  0.3177330376501718  0.4843042597813815   T   T   T
  0.4316350059427446  0.5298016335529320  0.5443367343613791   T   T   T
 
  0.00000000E+00  0.00000000E+00  0.00000000E+00
  0.00000000E+00  0.00000000E+00  0.00000000E+00
  0.00000000E+00  0.00000000E+00  0.00000000E+00
  0.00000000E+00  0.00000000E+00  0.00000000E+00
  0.00000000E+00  0.00000000E+00  0.00000000E+00
  0.00000000E+00  0.00000000E+00  0.00000000E+00
  0.00000000E+00  0.00000000E+00  0.00000000E+00
  0.00000000E+00  0.00000000E+00  0.00000000E+00
  0.00000000E+00  0.00000000E+00  0.00000000E+00
  0.00000000E+00  0.00000000E+00  0.00000000E+00
  0.00000000E+00  0.00000000E+00  0.00000000E+00
  0.00000000E+00  0.00000000E+00  0.00000000E+00
  0.00000000E+00  0.00000000E+00  0.00000000E+00
  0.00000000E+00  0.00000000E+00  0.00000000E+00
  0.00000000E+00  0.00000000E+00  0.00000000E+00
  0.00000000E+00  0.00000000E+00  0.00000000E+00
  0.00000000E+00  0.00000000E+00  0.00000000E+00
  0.00000000E+00  0.00000000E+00  0.00000000E+00
  0.00000000E+00  0.00000000E+00  0.00000000E+00
  0.00000000E+00  0.00000000E+00  0.00000000E+00
  0.00000000E+00  0.00000000E+00  0.00000000E+00
  0.00000000E+00  0.00000000E+00  0.00000000E+00
  0.00000000E+00  0.00000000E+00  0.00000000E+00
  0.00000000E+00  0.00000000E+00  0.00000000E+00
  0.00000000E+00  0.00000000E+00  0.00000000E+00
  0.00000000E+00  0.00000000E+00  0.00000000E+00
  0.00000000E+00  0.00000000E+00  0.00000000E+00
  0.00000000E+00  0.00000000E+00  0.00000000E+00
  0.00000000E+00  0.00000000E+00  0.00000000E+00
  0.00000000E+00  0.00000000E+00  0.00000000E+00
  0.00000000E+00  0.00000000E+00  0.00000000E+00
  0.00000000E+00  0.00000000E+00  0.00000000E+00
  0.00000000E+00  0.00000000E+00  0.00000000E+00
  0.00000000E+00  0.00000000E+00  0.00000000E+00
  0.00000000E+00  0.00000000E+00  0.00000000E+00
  0.00000000E+00  0.00000000E+00  0.00000000E+00
  0.00000000E+00  0.00000000E+00  0.00000000E+00
  0.00000000E+00  0.00000000E+00  0.00000000E+00
  0.00000000E+00  0.00000000E+00  0.00000000E+00
  0.00000000E+00  0.00000000E+00  0.00000000E+00
  0.00000000E+00  0.00000000E+00  0.00000000E+00
  0.00000000E+00  0.00000000E+00  0.00000000E+00
  0.00000000E+00  0.00000000E+00  0.00000000E+00
  0.00000000E+00  0.00000000E+00  0.00000000E+00
  0.00000000E+00  0.00000000E+00  0.00000000E+00
  0.00000000E+00  0.00000000E+00  0.00000000E+00
