# Supplementary material for: Stick or Spill? Scaling Relationships for the Binding Energies of Adsorbates on Single-Atom Alloy Catalysts
Source: J Phys Chem Lett. 2022 Aug 2;13(31):7314–9. doi: 10.1021/acs.jpclett.2c01519 (PMC9376958; doi:10.1021/acs.jpclett.2c01519)
Supplement: Supplementary file 3 — jz2c01519_si_003.zip [file jz2c01519_si_003.zip › structures/O/RhCu/CONTCAR]

POSCAR file for OH_fcc.xsd | Created on 
   1.00000000000000     
     5.4128999999999996   -5.4128999999999996   -0.0000000000000013
     0.0000000000000000    5.4128999999999996   -5.4128999999999996
    10.5849693585628994   10.5849693585628994   10.5849693585628994
   Cu   Rh   O 
    44     1     1
Selective dynamics
Direct
  0.2222222222222214  0.1111111111111143  0.0000000000000000   F   F   F
  0.2222222222222214  0.4444444444444429  0.0000000000000000   F   F   F
  0.2222222222222214  0.7777777777777786  0.0000000000000000   F   F   F
  0.5555555555555571  0.1111111111111143  0.0000000000000000   F   F   F
  0.5555555555555571  0.4444444444444429  0.0000000000000000   F   F   F
  0.5555555555555571  0.7777777777777786  0.0000000000000000   F   F   F
  0.8888888888888928  0.1111111111111143  0.0000000000000000   F   F   F
  0.8888888888888928  0.4444444444444429  0.0000000000000000   F   F   F
  0.8888888888888928  0.7777777777777786  0.0000000000000000   F   F   F
  0.0000000000000000  0.0000000000000000  0.1136391260021554   F   F   F
  0.0000000000000000  0.3333333333333357  0.1136391260021554   F   F   F
  0.0000000000000000  0.6666666666666643  0.1136391260021554   F   F   F
  0.3333333333333357  0.0000000000000000  0.1136391260021554   F   F   F
  0.3333333333333357  0.3333333333333357  0.1136391260021554   F   F   F
  0.3333333333333357  0.6666666666666643  0.1136391260021554   F   F   F
  0.6666666666666643  0.0000000000000000  0.1136391260021554   F   F   F
  0.6666666666666643  0.3333333333333357  0.1136391260021554   F   F   F
  0.6666666666666643  0.6666666666666643  0.1136391260021554   F   F   F
  1.0011534131760711  1.0002821030908893  0.4507443417774635   T   T   T
  0.2209076812279470  0.1088560116702914  0.3376727325384408   T   T   T
  0.1103689239327111  0.2214920192986896  0.2260208438455280   T   T   T
  0.3320493751961795  1.0002695000816606  0.4507153032561158   T   T   T
  0.5543213451436814  0.1096978773395885  0.3386628309991768   T   T   T
  0.4442999027703125  0.2214972903346339  0.2260498321277038   T   T   T
  0.6687718232483081  0.0045745927554313  0.4502999310980453   T   T   T
  0.8884012147375571  0.1096782895460899  0.3386557280136667   T   T   T
  0.7774578283203815  0.2217240615919096  0.2263910062029279   T   T   T
  0.9933877883640543  0.3320239995382751  0.4503916794868407   T   T   T
  0.2227227364252835  0.4433847300146144  0.3398706967713324   T   T   T
  0.1118132933620097  0.5549287987627185  0.2267736117711216   T   T   T
  0.5536583257580597  0.4433901285529702  0.3398796366202722   T   T   T
  0.4440053126682102  0.5548264087939957  0.2260041826091716   T   T   T
  0.6715319727712081  0.3319873306251059  0.4503870652937262   T   T   T
  0.8888879502902994  0.4447989891537766  0.3383711014398727   T   T   T
  0.7762801880443237  0.5549358328289896  0.2267824442162859   T   T   T
  1.0006719714657335  0.6684436729296116  0.4500838927872742   T   T   T
  0.2238813840305756  0.7758818302562002  0.3399260961105589   T   T   T
  0.1098568016367900  0.8865401448391367  0.2265820368546377   T   T   T
  0.3287171909528357  0.6766704505630763  0.4563059573667524   T   T   T
  0.5543196948667619  0.7756155782899243  0.3400071436468877   T   T   T
  0.4441391414964947  0.8877648437620763  0.2263849810530525   T   T   T
  0.6809114542386953  0.6766821528102092  0.4562637016237682   T   T   T
  0.8850197624186622  0.7758874725483136  0.3399272956148955   T   T   T
  0.7768373792259432  0.8877793440021308  0.2263778509267000   T   T   T
  0.3315927167602639  0.3302640341393357  0.4559473929482419   T   T   T
  0.4519014261259727  0.5707338079267560  0.5192049005711664   T   T   T
 
  0.00000000E+00  0.00000000E+00  0.00000000E+00
  0.00000000E+00  0.00000000E+00  0.00000000E+00
  0.00000000E+00  0.00000000E+00  0.00000000E+00
  0.00000000E+00  0.00000000E+00  0.00000000E+00
  0.00000000E+00  0.00000000E+00  0.00000000E+00
  0.00000000E+00  0.00000000E+00  0.00000000E+00
  0.00000000E+00  0.00000000E+00  0.00000000E+00
  0.00000000E+00  0.00000000E+00  0.00000000E+00
  0.00000000E+00  0.00000000E+00  0.00000000E+00
  0.00000000E+00  0.00000000E+00  0.00000000E+00
  0.00000000E+00  0.00000000E+00  0.00000000E+00
  0.00000000E+00  0.00000000E+00  0.00000000E+00
  0.00000000E+00  0.00000000E+00  0.00000000E+00
  0.00000000E+00  0.00000000E+00  0.00000000E+00
  0.00000000E+00  0.00000000E+00  0.00000000E+00
  0.00000000E+00  0.00000000E+00  0.00000000E+00
  0.00000000E+00  0.00000000E+00  0.00000000E+00
  0.00000000E+00  0.00000000E+00  0.00000000E+00
  0.00000000E+00  0.00000000E+00  0.00000000E+00
  0.00000000E+00  0.00000000E+00  0.00000000E+00
  0.00000000E+00  0.00000000E+00  0.00000000E+00
  0.00000000E+00  0.00000000E+00  0.00000000E+00
  0.00000000E+00  0.00000000E+00  0.00000000E+00
  0.00000000E+00  0.00000000E+00  0.00000000E+00
  0.00000000E+00  0.00000000E+00  0.00000000E+00
  0.00000000E+00  0.00000000E+00  0.00000000E+00
  0.00000000E+00  0.00000000E+00  0.00000000E+00
  0.00000000E+00  0.00000000E+00  0.00000000E+00
  0.00000000E+00  0.00000000E+00  0.00000000E+00
  0.00000000E+00  0.00000000E+00  0.00000000E+00
  0.00000000E+00  0.00000000E+00  0.00000000E+00
  0.00000000E+00  0.00000000E+00  0.00000000E+00
  0.00000000E+00  0.00000000E+00  0.00000000E+00
  0.00000000E+00  0.00000000E+00  0.00000000E+00
  0.00000000E+00  0.00000000E+00  0.00000000E+00
  0.00000000E+00  0.00000000E+00  0.00000000E+00
  0.00000000E+00  0.00000000E+00  0.00000000E+00
  0.00000000E+00  0.00000000E+00  0.00000000E+00
  0.00000000E+00  0.00000000E+00  0.00000000E+00
  0.00000000E+00  0.00000000E+00  0.00000000E+00
  0.00000000E+00  0.00000000E+00  0.00000000E+00
  0.00000000E+00  0.00000000E+00  0.00000000E+00
  0.00000000E+00  0.00000000E+00  0.00000000E+00
  0.00000000E+00  0.00000000E+00  0.00000000E+00
  0.00000000E+00  0.00000000E+00  0.00000000E+00
  0.00000000E+00  0.00000000E+00  0.00000000E+00
