# Supplementary material for: Stick or Spill? Scaling Relationships for the Binding Energies of Adsorbates on Single-Atom Alloy Catalysts
Source: J Phys Chem Lett. 2022 Aug 2;13(31):7314–9. doi: 10.1021/acs.jpclett.2c01519 (PMC9376958; doi:10.1021/acs.jpclett.2c01519)
Supplement: Supplementary file 3 — jz2c01519_si_003.zip [file jz2c01519_si_003.zip › structures/O/RhAg/CONTCAR]

POSCAR file for OH_fcc.xsd | Created on 
   1.00000000000000     
     6.1619999999999999   -6.1619999999999999    0.0000000000000012
     0.0000000000000000    6.1619999999999999   -6.1619999999999999
    11.2508360252295994   11.2508360252295994   11.2508360252295994
   Ag   Rh   O 
    44     1     1
Selective dynamics
Direct
  0.2222222222222214  0.1111111111111072  0.0000000000000000   F   F   F
  0.2222222222222214  0.4444444444444429  0.0000000000000000   F   F   F
  0.2222222222222214  0.7777777777777786  0.0000000000000000   F   F   F
  0.5555555555555571  0.1111111111111143  0.0000000000000000   F   F   F
  0.5555555555555571  0.4444444444444429  0.0000000000000000   F   F   F
  0.5555555555555571  0.7777777777777786  0.0000000000000000   F   F   F
  0.8888888888888857  0.1111111111111072  0.0000000000000000   F   F   F
  0.8888888888888857  0.4444444444444429  0.0000000000000000   F   F   F
  0.8888888888888857  0.7777777777777786  0.0000000000000000   F   F   F
  0.0000000000000000  0.0000000000000000  0.1217094738793350   F   F   F
  0.0000000000000000  0.3333333333333357  0.1217094738793350   F   F   F
  0.0000000000000000  0.6666666666666643  0.1217094738793350   F   F   F
  0.3333333333333357  0.0000000000000000  0.1217094738793350   F   F   F
  0.3333333333333357  0.3333333333333357  0.1217094738793350   F   F   F
  0.3333333333333357  0.6666666666666643  0.1217094738793350   F   F   F
  0.6666666666666643  0.0000000000000000  0.1217094738793350   F   F   F
  0.6666666666666643  0.3333333333333357  0.1217094738793350   F   F   F
  0.6666666666666643  0.6666666666666643  0.1217094738793350   F   F   F
  0.0060436066971972  0.0077509291862752  0.4849662231945797   T   T   T
  0.2220182561184309  0.1113663044098922  0.3625201697562204   T   T   T
  0.1106639844275546  0.2228389992056864  0.2425605522092265   T   T   T
  0.3341637387375144  0.0077387044484809  0.4849573468207228   T   T   T
  0.5557268794912286  0.1124828986621224  0.3639955554353039   T   T   T
  0.4451292215613922  0.2228544139648080  0.2425634588957255   T   T   T
  0.6689034399782722  0.0053360696127484  0.4849585846338205   T   T   T
  0.8894365110324770  0.1124751639899308  0.3639984169244465   T   T   T
  0.7780366665995324  0.2231497474380441  0.2432438860966070   T   T   T
  0.0005230655521981  0.3357556942259578  0.4851754353388644   T   T   T
  0.2239642910048665  0.4443340033136819  0.3653887707888611   T   T   T
  0.1121074578158017  0.5561094109660645  0.2439306599707399   T   T   T
  0.5530535789230402  0.4443433911575174  0.3653926858122651   T   T   T
  0.4444436621665319  0.5559468150877008  0.2427883164496064   T   T   T
  0.6676999597499338  0.3357606540882314  0.4851808839801655   T   T   T
  0.8896456386724716  0.4466217320824246  0.3647026476776458   T   T   T
  0.7769603506546708  0.5561297448051906  0.2439393938464903   T   T   T
  0.0017800118253938  0.6710886078476406  0.4857578668285798   T   T   T
  0.2241896347040111  0.7789787381347063  0.3651924505004789   T   T   T
  0.1103543217230780  0.8877794171337825  0.2430521153140544   T   T   T
  0.3313983566791514  0.6759060258744166  0.4871974330190705   T   T   T
  0.5556127901329506  0.7785545549248406  0.3647158882352840   T   T   T
  0.4446736798250300  0.8893413813301129  0.2429701808095847   T   T   T
  0.6769899212733149  0.6759643015467921  0.4872147265452826   T   T   T
  0.8874536041697719  0.7789646534022935  0.3651917497328342   T   T   T
  0.7775935041590389  0.8893309983873829  0.2429762459515748   T   T   T
  0.3311967759106100  0.3299037949578097  0.4813793916608579   T   T   T
  0.4238355887880555  0.5152082690918877  0.5462213496270881   T   T   T
 
  0.00000000E+00  0.00000000E+00  0.00000000E+00
  0.00000000E+00  0.00000000E+00  0.00000000E+00
  0.00000000E+00  0.00000000E+00  0.00000000E+00
  0.00000000E+00  0.00000000E+00  0.00000000E+00
  0.00000000E+00  0.00000000E+00  0.00000000E+00
  0.00000000E+00  0.00000000E+00  0.00000000E+00
  0.00000000E+00  0.00000000E+00  0.00000000E+00
  0.00000000E+00  0.00000000E+00  0.00000000E+00
  0.00000000E+00  0.00000000E+00  0.00000000E+00
  0.00000000E+00  0.00000000E+00  0.00000000E+00
  0.00000000E+00  0.00000000E+00  0.00000000E+00
  0.00000000E+00  0.00000000E+00  0.00000000E+00
  0.00000000E+00  0.00000000E+00  0.00000000E+00
  0.00000000E+00  0.00000000E+00  0.00000000E+00
  0.00000000E+00  0.00000000E+00  0.00000000E+00
  0.00000000E+00  0.00000000E+00  0.00000000E+00
  0.00000000E+00  0.00000000E+00  0.00000000E+00
  0.00000000E+00  0.00000000E+00  0.00000000E+00
  0.00000000E+00  0.00000000E+00  0.00000000E+00
  0.00000000E+00  0.00000000E+00  0.00000000E+00
  0.00000000E+00  0.00000000E+00  0.00000000E+00
  0.00000000E+00  0.00000000E+00  0.00000000E+00
  0.00000000E+00  0.00000000E+00  0.00000000E+00
  0.00000000E+00  0.00000000E+00  0.00000000E+00
  0.00000000E+00  0.00000000E+00  0.00000000E+00
  0.00000000E+00  0.00000000E+00  0.00000000E+00
  0.00000000E+00  0.00000000E+00  0.00000000E+00
  0.00000000E+00  0.00000000E+00  0.00000000E+00
  0.00000000E+00  0.00000000E+00  0.00000000E+00
  0.00000000E+00  0.00000000E+00  0.00000000E+00
  0.00000000E+00  0.00000000E+00  0.00000000E+00
  0.00000000E+00  0.00000000E+00  0.00000000E+00
  0.00000000E+00  0.00000000E+00  0.00000000E+00
  0.00000000E+00  0.00000000E+00  0.00000000E+00
  0.00000000E+00  0.00000000E+00  0.00000000E+00
  0.00000000E+00  0.00000000E+00  0.00000000E+00
  0.00000000E+00  0.00000000E+00  0.00000000E+00
  0.00000000E+00  0.00000000E+00  0.00000000E+00
  0.00000000E+00  0.00000000E+00  0.00000000E+00
  0.00000000E+00  0.00000000E+00  0.00000000E+00
  0.00000000E+00  0.00000000E+00  0.00000000E+00
  0.00000000E+00  0.00000000E+00  0.00000000E+00
  0.00000000E+00  0.00000000E+00  0.00000000E+00
  0.00000000E+00  0.00000000E+00  0.00000000E+00
  0.00000000E+00  0.00000000E+00  0.00000000E+00
  0.00000000E+00  0.00000000E+00  0.00000000E+00
