# Supplementary material for: Stick or Spill? Scaling Relationships for the Binding Energies of Adsorbates on Single-Atom Alloy Catalysts
Source: J Phys Chem Lett. 2022 Aug 2;13(31):7314–9. doi: 10.1021/acs.jpclett.2c01519 (PMC9376958; doi:10.1021/acs.jpclett.2c01519)
Supplement: Supplementary file 3 — jz2c01519_si_003.zip [file jz2c01519_si_003.zip › structures/O/Ag/CONTCAR]

POSCAR file for Ag_O.xsd | Created on 28
   1.00000000000000     
     6.1619999999999999   -6.1619999999999999    0.0000000000000012
     0.0000000000000000    6.1619999999999999   -6.1619999999999999
    11.2508360252295994   11.2508360252295994   11.2508360252295994
   Ag   O 
    45     1
Selective dynamics
Direct
  0.0000000000000000  0.0000000000000000  0.1217094738793350   F   F   F
  1.0001510728593597  0.9999168151379709  0.4833920207310655   T   T   T
  0.2222222222222214  0.1111111111111072  0.0000000000000000   F   F   F
  0.2234776430258803  0.1139331445237001  0.3638308948747049   T   T   T
  0.1111049079619888  0.2222381174858615  0.2425740022202806   T   T   T
  0.3333333333333357  0.0000000000000000  0.1217094738793350   F   F   F
  0.3326089410180476  0.9999521358341781  0.4833574437059335   T   T   T
  0.5555555555555571  0.1111111111111143  0.0000000000000000   F   F   F
  0.5550181428508479  0.1109119369161601  0.3631478947106488   T   T   T
  0.4443858402568395  0.2222277188731497  0.2425881417189507   T   T   T
  0.6666666666666643  0.0000000000000000  0.1217094738793350   F   F   F
  0.6677019165006324  1.0025465592691742  0.4836730462246046   T   T   T
  0.8888888888888857  0.1111111111111072  0.0000000000000000   F   F   F
  0.8889825910974047  0.1109300578313560  0.3631561627773549   T   T   T
  0.7777378400138695  0.2222002820703361  0.2424846134044822   T   T   T
  0.0000000000000000  0.3333333333333357  0.1217094738793350   F   F   F
  0.9972108173374820  0.3320543080459743  0.4837529515886747   T   T   T
  0.2222222222222214  0.4444444444444429  0.0000000000000000   F   F   F
  0.2231854174764146  0.4450568357353012  0.3643661130220424   T   T   T
  0.1110790471561352  0.5555701357049850  0.2425888393278172   T   T   T
  0.3333333333333357  0.3333333333333357  0.1217094738793350   F   F   F
  0.3267669111826360  0.3206602193133707  0.4870470286605802   T   T   T
  0.5555555555555571  0.4444444444444429  0.0000000000000000   F   F   F
  0.5549441826589735  0.4450386617063043  0.3643962490439316   T   T   T
  0.4444191538677713  0.5555331531685254  0.2427331689159316   T   T   T
  0.6666666666666643  0.3333333333333357  0.1217094738793350   F   F   F
  0.6677375756749137  0.3320154921554427  0.4837691870375783   T   T   T
  0.8888888888888857  0.4444444444444429  0.0000000000000000   F   F   F
  0.8889338168646829  0.4447672046960696  0.3631726583265404   T   T   T
  0.7777435329779829  0.5555549986102922  0.2426045164062071   T   T   T
  0.0000000000000000  0.6666666666666643  0.1217094738793350   F   F   F
  0.9999705903683238  0.6672029624411311  0.4833209504455233   T   T   T
  0.2222222222222214  0.7777777777777786  0.0000000000000000   F   F   F
  0.2234169766478881  0.7764994671208436  0.3638087427899133   T   T   T
  0.1110546397746719  0.8889312501326295  0.2437427699875983   T   T   T
  0.3333333333333357  0.6666666666666643  0.1217094738793350   F   F   F
  0.3265084371200175  0.6733159403675624  0.4870574889279287   T   T   T
  0.5555555555555571  0.7777777777777786  0.0000000000000000   F   F   F
  0.5548289228647467  0.7766119287361708  0.3643683950195935   T   T   T
  0.4443867543853007  0.8888621561048251  0.2425834217213943   T   T   T
  0.6666666666666643  0.6666666666666643  0.1217094738793350   F   F   F
  0.6795608102623497  0.6732690546023050  0.4871141508138905   T   T   T
  0.8888888888888857  0.7777777777777786  0.0000000000000000   F   F   F
  0.8860425403648848  0.7764773877180556  0.3638352127547376   T   T   T
  0.7777194326748693  0.8888709644810474  0.2425904664192732   T   T   T
  0.4442441645832447  0.5559000633906378  0.5484625838463829   T   T   T
 
  0.00000000E+00  0.00000000E+00  0.00000000E+00
  0.00000000E+00  0.00000000E+00  0.00000000E+00
  0.00000000E+00  0.00000000E+00  0.00000000E+00
  0.00000000E+00  0.00000000E+00  0.00000000E+00
  0.00000000E+00  0.00000000E+00  0.00000000E+00
  0.00000000E+00  0.00000000E+00  0.00000000E+00
  0.00000000E+00  0.00000000E+00  0.00000000E+00
  0.00000000E+00  0.00000000E+00  0.00000000E+00
  0.00000000E+00  0.00000000E+00  0.00000000E+00
  0.00000000E+00  0.00000000E+00  0.00000000E+00
  0.00000000E+00  0.00000000E+00  0.00000000E+00
  0.00000000E+00  0.00000000E+00  0.00000000E+00
  0.00000000E+00  0.00000000E+00  0.00000000E+00
  0.00000000E+00  0.00000000E+00  0.00000000E+00
  0.00000000E+00  0.00000000E+00  0.00000000E+00
  0.00000000E+00  0.00000000E+00  0.00000000E+00
  0.00000000E+00  0.00000000E+00  0.00000000E+00
  0.00000000E+00  0.00000000E+00  0.00000000E+00
  0.00000000E+00  0.00000000E+00  0.00000000E+00
  0.00000000E+00  0.00000000E+00  0.00000000E+00
  0.00000000E+00  0.00000000E+00  0.00000000E+00
  0.00000000E+00  0.00000000E+00  0.00000000E+00
  0.00000000E+00  0.00000000E+00  0.00000000E+00
  0.00000000E+00  0.00000000E+00  0.00000000E+00
  0.00000000E+00  0.00000000E+00  0.00000000E+00
  0.00000000E+00  0.00000000E+00  0.00000000E+00
  0.00000000E+00  0.00000000E+00  0.00000000E+00
  0.00000000E+00  0.00000000E+00  0.00000000E+00
  0.00000000E+00  0.00000000E+00  0.00000000E+00
  0.00000000E+00  0.00000000E+00  0.00000000E+00
  0.00000000E+00  0.00000000E+00  0.00000000E+00
  0.00000000E+00  0.00000000E+00  0.00000000E+00
  0.00000000E+00  0.00000000E+00  0.00000000E+00
  0.00000000E+00  0.00000000E+00  0.00000000E+00
  0.00000000E+00  0.00000000E+00  0.00000000E+00
  0.00000000E+00  0.00000000E+00  0.00000000E+00
  0.00000000E+00  0.00000000E+00  0.00000000E+00
  0.00000000E+00  0.00000000E+00  0.00000000E+00
  0.00000000E+00  0.00000000E+00  0.00000000E+00
  0.00000000E+00  0.00000000E+00  0.00000000E+00
  0.00000000E+00  0.00000000E+00  0.00000000E+00
  0.00000000E+00  0.00000000E+00  0.00000000E+00
  0.00000000E+00  0.00000000E+00  0.00000000E+00
  0.00000000E+00  0.00000000E+00  0.00000000E+00
  0.00000000E+00  0.00000000E+00  0.00000000E+00
  0.00000000E+00  0.00000000E+00  0.00000000E+00
