# Supplementary material for: Stick or Spill? Scaling Relationships for the Binding Energies of Adsorbates on Single-Atom Alloy Catalysts
Source: J Phys Chem Lett. 2022 Aug 2;13(31):7314–9. doi: 10.1021/acs.jpclett.2c01519 (PMC9376958; doi:10.1021/acs.jpclett.2c01519)
Supplement: Supplementary file 3 — jz2c01519_si_003.zip [file jz2c01519_si_003.zip › structures/H/Pd/CONTCAR]

POSCAR file for Pd_xHfcc.xsd | Created o
   1.00000000000000     
     5.8778015999999997   -5.8778015999999997    0.0000000000000016
     0.0000000000000000    5.8778015999999997   -5.8778015999999997
    10.9982152252296004   10.9982152252296004   10.9982152252296004
   Pd   H 
    45     1
Selective dynamics
Direct
  0.0000000000000000  0.0000000000000000  0.1187627361880530   F   F   F
 -0.0001115053414143  0.0000612492557312  0.4742444237139490   T   T   T
  0.2222222222222214  0.1111111111111072  0.0000000000000000   F   F   F
  0.2222441809389485  0.1111645568158805  0.3552840664357049   T   T   T
  0.1113160814629294  0.2223237630176058  0.2370346360812130   T   T   T
  0.3333333333333357  0.0000000000000000  0.1187627361880530   F   F   F
  0.3334778193164069  0.0000785906502942  0.4742430015508402   T   T   T
  0.5555555555555571  0.1111111111111072  0.0000000000000000   F   F   F
  0.5555425210847041  0.1111047727646060  0.3549469365409482   T   T   T
  0.4443406658578303  0.2223226977097111  0.2370349374976861   T   T   T
  0.6666666666666643  0.0000000000000000  0.1187627361880530   F   F   F
  0.6673881847404405  0.0014699590709083  0.4742551539043177   T   T   T
  0.8888888888888857  0.1111111111111072  0.0000000000000000   F   F   F
  0.8888919069490149  0.1111060029521668  0.3549467286686905   T   T   T
  0.7777779175114566  0.2222221760811508  0.2368086686981107   T   T   T
  0.0000000000000000  0.3333333333333357  0.1187627361880530   F   F   F
 -0.0014959307695598  0.3325879248516255  0.4742554731097635   T   T   T
  0.2222222222222214  0.4444444444444429  0.0000000000000000   F   F   F
  0.2224890482484562  0.4445788447833480  0.3557963468005397   T   T   T
  0.1113159526476394  0.5556587668845482  0.2370344869037126   T   T   T
  0.3333333333333357  0.3333333333333357  0.1187627361880530   F   F   F
  0.3315336834542428  0.3297785560844964  0.4761358398369406   T   T   T
  0.5555555555555571  0.4444444444444429  0.0000000000000000   F   F   F
  0.5554161793381059  0.4445771673194440  0.3557984921015740   T   T   T
  0.4444453221617457  0.5555558041983150  0.2372278810167534   T   T   T
  0.6666666666666643  0.3333333333333357  0.1187627361880530   F   F   F
  0.6673868818559087  0.3325903836458515  0.4742547891586424   T   T   T
  0.8888888888888857  0.4444444444444429  0.0000000000000000   F   F   F
  0.8888921262573574  0.4444534211484416  0.3549467228471563   T   T   T
  0.7776768953607696  0.5556593969479394  0.2370357084219329   T   T   T
  0.0000000000000000  0.6666666666666643  0.1187627361880530   F   F   F
 -0.0001147004650446  0.6664989571275010  0.4742441329574278   T   T   T
  0.2222222222222214  0.7777777777777786  0.0000000000000000   F   F   F
  0.2222425095914523  0.7777497019938803  0.3552828149942908   T   T   T
  0.1111069386533700  0.8888873854042147  0.2363969948796535   T   T   T
  0.3333333333333357  0.6666666666666643  0.1187627361880530   F   F   F
  0.3315280809094647  0.6684370548044655  0.4761332233768844   T   T   T
  0.5555555555555571  0.7777777777777786  0.0000000000000000   F   F   F
  0.5554159851494178  0.7775066146145310  0.3557981541771004   T   T   T
  0.4443408147569944  0.8886844802262691  0.2370347101576961   T   T   T
  0.6666666666666643  0.6666666666666643  0.1187627361880530   F   F   F
  0.6701503427949543  0.6684126808701132  0.4761486043558342   T   T   T
  0.8888888888888857  0.7777777777777786  0.0000000000000000   F   F   F
  0.8888141250790843  0.7777412729293427  0.3552888498166428   T   T   T
  0.7776766272039372  0.8886838458044444  0.2370356398781725   T   T   T
  0.4443056739204302  0.5555096256324032  0.5191121371826622   T   T   T
 
  0.00000000E+00  0.00000000E+00  0.00000000E+00
  0.00000000E+00  0.00000000E+00  0.00000000E+00
  0.00000000E+00  0.00000000E+00  0.00000000E+00
  0.00000000E+00  0.00000000E+00  0.00000000E+00
  0.00000000E+00  0.00000000E+00  0.00000000E+00
  0.00000000E+00  0.00000000E+00  0.00000000E+00
  0.00000000E+00  0.00000000E+00  0.00000000E+00
  0.00000000E+00  0.00000000E+00  0.00000000E+00
  0.00000000E+00  0.00000000E+00  0.00000000E+00
  0.00000000E+00  0.00000000E+00  0.00000000E+00
  0.00000000E+00  0.00000000E+00  0.00000000E+00
  0.00000000E+00  0.00000000E+00  0.00000000E+00
  0.00000000E+00  0.00000000E+00  0.00000000E+00
  0.00000000E+00  0.00000000E+00  0.00000000E+00
  0.00000000E+00  0.00000000E+00  0.00000000E+00
  0.00000000E+00  0.00000000E+00  0.00000000E+00
  0.00000000E+00  0.00000000E+00  0.00000000E+00
  0.00000000E+00  0.00000000E+00  0.00000000E+00
  0.00000000E+00  0.00000000E+00  0.00000000E+00
  0.00000000E+00  0.00000000E+00  0.00000000E+00
  0.00000000E+00  0.00000000E+00  0.00000000E+00
  0.00000000E+00  0.00000000E+00  0.00000000E+00
  0.00000000E+00  0.00000000E+00  0.00000000E+00
  0.00000000E+00  0.00000000E+00  0.00000000E+00
  0.00000000E+00  0.00000000E+00  0.00000000E+00
  0.00000000E+00  0.00000000E+00  0.00000000E+00
  0.00000000E+00  0.00000000E+00  0.00000000E+00
  0.00000000E+00  0.00000000E+00  0.00000000E+00
  0.00000000E+00  0.00000000E+00  0.00000000E+00
  0.00000000E+00  0.00000000E+00  0.00000000E+00
  0.00000000E+00  0.00000000E+00  0.00000000E+00
  0.00000000E+00  0.00000000E+00  0.00000000E+00
  0.00000000E+00  0.00000000E+00  0.00000000E+00
  0.00000000E+00  0.00000000E+00  0.00000000E+00
  0.00000000E+00  0.00000000E+00  0.00000000E+00
  0.00000000E+00  0.00000000E+00  0.00000000E+00
  0.00000000E+00  0.00000000E+00  0.00000000E+00
  0.00000000E+00  0.00000000E+00  0.00000000E+00
  0.00000000E+00  0.00000000E+00  0.00000000E+00
  0.00000000E+00  0.00000000E+00  0.00000000E+00
  0.00000000E+00  0.00000000E+00  0.00000000E+00
  0.00000000E+00  0.00000000E+00  0.00000000E+00
  0.00000000E+00  0.00000000E+00  0.00000000E+00
  0.00000000E+00  0.00000000E+00  0.00000000E+00
  0.00000000E+00  0.00000000E+00  0.00000000E+00
  0.00000000E+00  0.00000000E+00  0.00000000E+00
