# Supplementary material for: Stick or Spill? Scaling Relationships for the Binding Energies of Adsorbates on Single-Atom Alloy Catalysts
Source: J Phys Chem Lett. 2022 Aug 2;13(31):7314–9. doi: 10.1021/acs.jpclett.2c01519 (PMC9376958; doi:10.1021/acs.jpclett.2c01519)
Supplement: Supplementary file 3 — jz2c01519_si_003.zip [file jz2c01519_si_003.zip › structures/H/Ni/CONTCAR]

POSCAR file for Ni_xHfcc.xsd | Created o
   1.00000000000000     
     5.2409238750000000   -5.2409238750000000    0.0000000000000011
     0.0000000000000000    5.2409238750000000   -5.2409238750000000
    10.4321016918962997   10.4321016918962997   10.4321016918962997
   Ni   H 
    45     1
Selective dynamics
Direct
  0.0000000000000000  0.0000000000000000  0.1116409506345875   F   F   F
  0.0002003158695701  0.0002868766997782  0.4446487824757233   T   T   T
  0.2222222222222214  0.1111111111111143  0.0000000000000000   F   F   F
  0.2224607551698395  0.1117234005505524  0.3346623091405218   T   T   T
  0.1111502399264449  0.2221215554689741  0.2230364327881474   T   T   T
  0.3333333333333357  0.0000000000000000  0.1116409506345875   F   F   F
  0.3331773238534446  0.0003487127081286  0.4446203198547873   T   T   T
  0.5555555555555571  0.1111111111111143  0.0000000000000000   F   F   F
  0.5554245776225892  0.1111226088336792  0.3344093119144793   T   T   T
  0.4442842124026002  0.2221160029642253  0.2230465468247912   T   T   T
  0.6666666666666643  0.0000000000000000  0.1116409506345875   F   F   F
  0.6674103820901759  0.0017194252871781  0.4446538621445787   T   T   T
  0.8888888888888928  0.1111111111111143  0.0000000000000000   F   F   F
  0.8889582764461170  0.1111244578821025  0.3344093563931500   T   T   T
  0.7777787743380649  0.2222418848130220  0.2229663822121366   T   T   T
  0.0000000000000000  0.3333333333333357  0.1116409506345875   F   F   F
 -0.0014014487524904  0.3329081924417778  0.4446669825215925   T   T   T
  0.2222222222222214  0.4444444444444429  0.0000000000000000   F   F   F
  0.2223009954084972  0.4446417995983982  0.3343664063199413   T   T   T
  0.1111445758215492  0.5557656841359572  0.2230218535588335   T   T   T
  0.3333333333333357  0.3333333333333357  0.1116409506345875   F   F   F
  0.3325370716913972  0.3320669666596186  0.4463290675213900   T   T   T
  0.5555555555555571  0.4444444444444429  0.0000000000000000   F   F   F
  0.5555614379300426  0.4446198860713587  0.3343989553014280   T   T   T
  0.4444417917652228  0.5555454197190181  0.2230171558076433   T   T   T
  0.6666666666666643  0.3333333333333357  0.1116409506345875   F   F   F
  0.6674069120831495  0.3329062177808608  0.4446762400197082   T   T   T
  0.8888888888888928  0.4444444444444429  0.0000000000000000   F   F   F
  0.8889682865504220  0.4446750740451600  0.3344065529462398   T   T   T
  0.7779213163326596  0.5557518637952011  0.2230386153534373   T   T   T
  0.0000000000000000  0.6666666666666643  0.1116409506345875   F   F   F
  0.0000707360375006  0.6671394707864156  0.4445822627668215   T   T   T
  0.2222222222222214  0.7777777777777786  0.0000000000000000   F   F   F
  0.2223801132142920  0.7778002108411565  0.3345955983706706   T   T   T
  0.1111214441414215  0.8889695295011405  0.2227074434615776   T   T   T
  0.3333333333333357  0.6666666666666643  0.1116409506345875   F   F   F
  0.3324350214609698  0.6680214398565862  0.4461912180329566   T   T   T
  0.5555555555555571  0.7777777777777786  0.0000000000000000   F   F   F
  0.5555049097228699  0.7778061232878020  0.3343168992071504   T   T   T
  0.4442602321897444  0.8888768526388507  0.2230091952218656   T   T   T
  0.6666666666666643  0.6666666666666643  0.1116409506345875   F   F   F
  0.6685371662237675  0.6679875232247451  0.4462420573156610   T   T   T
  0.8888888888888928  0.7777777777777786  0.0000000000000000   F   F   F
  0.8885630995283100  0.7777716481391804  0.3346199795050488   T   T   T
  0.7779133445363516  0.8888739232295094  0.2230141148947281   T   T   T
  0.4445964923865973  0.5564886943713363  0.4971317156230326   T   T   T
 
  0.00000000E+00  0.00000000E+00  0.00000000E+00
  0.00000000E+00  0.00000000E+00  0.00000000E+00
  0.00000000E+00  0.00000000E+00  0.00000000E+00
  0.00000000E+00  0.00000000E+00  0.00000000E+00
  0.00000000E+00  0.00000000E+00  0.00000000E+00
  0.00000000E+00  0.00000000E+00  0.00000000E+00
  0.00000000E+00  0.00000000E+00  0.00000000E+00
  0.00000000E+00  0.00000000E+00  0.00000000E+00
  0.00000000E+00  0.00000000E+00  0.00000000E+00
  0.00000000E+00  0.00000000E+00  0.00000000E+00
  0.00000000E+00  0.00000000E+00  0.00000000E+00
  0.00000000E+00  0.00000000E+00  0.00000000E+00
  0.00000000E+00  0.00000000E+00  0.00000000E+00
  0.00000000E+00  0.00000000E+00  0.00000000E+00
  0.00000000E+00  0.00000000E+00  0.00000000E+00
  0.00000000E+00  0.00000000E+00  0.00000000E+00
  0.00000000E+00  0.00000000E+00  0.00000000E+00
  0.00000000E+00  0.00000000E+00  0.00000000E+00
  0.00000000E+00  0.00000000E+00  0.00000000E+00
  0.00000000E+00  0.00000000E+00  0.00000000E+00
  0.00000000E+00  0.00000000E+00  0.00000000E+00
  0.00000000E+00  0.00000000E+00  0.00000000E+00
  0.00000000E+00  0.00000000E+00  0.00000000E+00
  0.00000000E+00  0.00000000E+00  0.00000000E+00
  0.00000000E+00  0.00000000E+00  0.00000000E+00
  0.00000000E+00  0.00000000E+00  0.00000000E+00
  0.00000000E+00  0.00000000E+00  0.00000000E+00
  0.00000000E+00  0.00000000E+00  0.00000000E+00
  0.00000000E+00  0.00000000E+00  0.00000000E+00
  0.00000000E+00  0.00000000E+00  0.00000000E+00
  0.00000000E+00  0.00000000E+00  0.00000000E+00
  0.00000000E+00  0.00000000E+00  0.00000000E+00
  0.00000000E+00  0.00000000E+00  0.00000000E+00
  0.00000000E+00  0.00000000E+00  0.00000000E+00
  0.00000000E+00  0.00000000E+00  0.00000000E+00
  0.00000000E+00  0.00000000E+00  0.00000000E+00
  0.00000000E+00  0.00000000E+00  0.00000000E+00
  0.00000000E+00  0.00000000E+00  0.00000000E+00
  0.00000000E+00  0.00000000E+00  0.00000000E+00
  0.00000000E+00  0.00000000E+00  0.00000000E+00
  0.00000000E+00  0.00000000E+00  0.00000000E+00
  0.00000000E+00  0.00000000E+00  0.00000000E+00
  0.00000000E+00  0.00000000E+00  0.00000000E+00
  0.00000000E+00  0.00000000E+00  0.00000000E+00
  0.00000000E+00  0.00000000E+00  0.00000000E+00
  0.00000000E+00  0.00000000E+00  0.00000000E+00
