# Supplementary material for: Stick or Spill? Scaling Relationships for the Binding Energies of Adsorbates on Single-Atom Alloy Catalysts
Source: J Phys Chem Lett. 2022 Aug 2;13(31):7314–9. doi: 10.1021/acs.jpclett.2c01519 (PMC9376958; doi:10.1021/acs.jpclett.2c01519)
Supplement: Supplementary file 3 — jz2c01519_si_003.zip [file jz2c01519_si_003.zip › structures/H/Cu/CONTCAR]

POSCAR file for Cu_xHfcc.xsd | Created o
   1.00000000000000     
     5.4128999999999996   -5.4128999999999996   -0.0000000000000013
     0.0000000000000000    5.4128999999999996   -5.4128999999999996
    10.5849693585628994   10.5849693585628994   10.5849693585628994
   Cu   H 
    45     1
Selective dynamics
Direct
  0.0000000000000000  0.0000000000000000  0.1136391260021554   F   F   F
 -0.0002922542323217 -0.0004637197267477  0.4502697537094187   T   T   T
  0.2222222222222214  0.1111111111111143  0.0000000000000000   F   F   F
  0.2234756323528128  0.1137793538492892  0.3394817213014969   T   T   T
  0.1108127137476309  0.2215102509018314  0.2257881750602955   T   T   T
  0.3333333333333357  0.0000000000000000  0.1136391260021554   F   F   F
  0.3328525546011872 -0.0004916458741856  0.4502709288276615   T   T   T
  0.5555555555555571  0.1111111111111143  0.0000000000000000   F   F   F
  0.5546261449053191  0.1104691295803293  0.3382878358120016   T   T   T
  0.4440161345539702  0.2215257382258444  0.2258113917875043   T   T   T
  0.6666666666666643  0.0000000000000000  0.1136391260021554   F   F   F
  0.6672194816740278  0.0012872935960369  0.4497299745032808   T   T   T
  0.8888888888888928  0.1111111111111143  0.0000000000000000   F   F   F
  0.8890532970679327  0.1104459821432971  0.3382685200771074   T   T   T
  0.7777386222817072  0.2221520409544568  0.2260732347424520   T   T   T
  0.0000000000000000  0.3333333333333357  0.1136391260021554   F   F   F
 -0.0021999279463581  0.3319021264671788  0.4497281811796994   T   T   T
  0.2222222222222214  0.4444444444444429  0.0000000000000000   F   F   F
  0.2218431969100534  0.4440245045496940  0.3378087181741441   T   T   T
  0.1107994914609818  0.5557964894499915  0.2258011644241145   T   T   T
  0.3333333333333357  0.3333333333333357  0.1136391260021554   F   F   F
  0.3329110264193424  0.3327374864655696  0.4529067063951768   T   T   T
  0.5555555555555571  0.4444444444444429  0.0000000000000000   F   F   F
  0.5554230341830688  0.4440553762751174  0.3378345868007240   T   T   T
  0.4444179437610556  0.5555056143736991  0.2258076704728498   T   T   T
  0.6666666666666643  0.3333333333333357  0.1136391260021554   F   F   F
  0.6672126962524301  0.3318829492309472  0.4497388926743520   T   T   T
  0.8888888888888928  0.4444444444444429  0.0000000000000000   F   F   F
  0.8890280877002785  0.4448863027661017  0.3382922359874173   T   T   T
  0.7782895281092074  0.5557883706344192  0.2258113228620019   T   T   T
  0.0000000000000000  0.6666666666666643  0.1136391260021554   F   F   F
 -0.0003305991643059  0.6662723455027836  0.4502826664782246   T   T   T
  0.2222222222222214  0.7777777777777786  0.0000000000000000   F   F   F
  0.2234978895520619  0.7759868825483183  0.3394859778037971   T   T   T
  0.1110227569140809  0.8887471962963652  0.2274578312754202   T   T   T
  0.3333333333333357  0.6666666666666643  0.1136391260021554   F   F   F
  0.3328936704432844  0.6662591783743623  0.4528746268104122   T   T   T
  0.5555555555555571  0.7777777777777786  0.0000000000000000   F   F   F
  0.5554668551959003  0.7776641195079897  0.3378225315925527   T   T   T
  0.4440490126709334  0.8890684876207130  0.2258059246049305   T   T   T
  0.6666666666666643  0.6666666666666643  0.1136391260021554   F   F   F
  0.6664314080467492  0.6662329309218923  0.4529094629922451   T   T   T
  0.8888888888888928  0.7777777777777786  0.0000000000000000   F   F   F
  0.8856641912260761  0.7759770381512012  0.3394938234664410   T   T   T
  0.7783357923644711  0.8890718822694970  0.2257950523909408   T   T   T
  0.4438310156656202  0.5548231209276542  0.5037805612484900   T   T   T
 
  0.00000000E+00  0.00000000E+00  0.00000000E+00
  0.00000000E+00  0.00000000E+00  0.00000000E+00
  0.00000000E+00  0.00000000E+00  0.00000000E+00
  0.00000000E+00  0.00000000E+00  0.00000000E+00
  0.00000000E+00  0.00000000E+00  0.00000000E+00
  0.00000000E+00  0.00000000E+00  0.00000000E+00
  0.00000000E+00  0.00000000E+00  0.00000000E+00
  0.00000000E+00  0.00000000E+00  0.00000000E+00
  0.00000000E+00  0.00000000E+00  0.00000000E+00
  0.00000000E+00  0.00000000E+00  0.00000000E+00
  0.00000000E+00  0.00000000E+00  0.00000000E+00
  0.00000000E+00  0.00000000E+00  0.00000000E+00
  0.00000000E+00  0.00000000E+00  0.00000000E+00
  0.00000000E+00  0.00000000E+00  0.00000000E+00
  0.00000000E+00  0.00000000E+00  0.00000000E+00
  0.00000000E+00  0.00000000E+00  0.00000000E+00
  0.00000000E+00  0.00000000E+00  0.00000000E+00
  0.00000000E+00  0.00000000E+00  0.00000000E+00
  0.00000000E+00  0.00000000E+00  0.00000000E+00
  0.00000000E+00  0.00000000E+00  0.00000000E+00
  0.00000000E+00  0.00000000E+00  0.00000000E+00
  0.00000000E+00  0.00000000E+00  0.00000000E+00
  0.00000000E+00  0.00000000E+00  0.00000000E+00
  0.00000000E+00  0.00000000E+00  0.00000000E+00
  0.00000000E+00  0.00000000E+00  0.00000000E+00
  0.00000000E+00  0.00000000E+00  0.00000000E+00
  0.00000000E+00  0.00000000E+00  0.00000000E+00
  0.00000000E+00  0.00000000E+00  0.00000000E+00
  0.00000000E+00  0.00000000E+00  0.00000000E+00
  0.00000000E+00  0.00000000E+00  0.00000000E+00
  0.00000000E+00  0.00000000E+00  0.00000000E+00
  0.00000000E+00  0.00000000E+00  0.00000000E+00
  0.00000000E+00  0.00000000E+00  0.00000000E+00
  0.00000000E+00  0.00000000E+00  0.00000000E+00
  0.00000000E+00  0.00000000E+00  0.00000000E+00
  0.00000000E+00  0.00000000E+00  0.00000000E+00
  0.00000000E+00  0.00000000E+00  0.00000000E+00
  0.00000000E+00  0.00000000E+00  0.00000000E+00
  0.00000000E+00  0.00000000E+00  0.00000000E+00
  0.00000000E+00  0.00000000E+00  0.00000000E+00
  0.00000000E+00  0.00000000E+00  0.00000000E+00
  0.00000000E+00  0.00000000E+00  0.00000000E+00
  0.00000000E+00  0.00000000E+00  0.00000000E+00
  0.00000000E+00  0.00000000E+00  0.00000000E+00
  0.00000000E+00  0.00000000E+00  0.00000000E+00
  0.00000000E+00  0.00000000E+00  0.00000000E+00
