# Supplementary material for: Stick or Spill? Scaling Relationships for the Binding Energies of Adsorbates on Single-Atom Alloy Catalysts
Source: J Phys Chem Lett. 2022 Aug 2;13(31):7314–9. doi: 10.1021/acs.jpclett.2c01519 (PMC9376958; doi:10.1021/acs.jpclett.2c01519)
Supplement: Supplementary file 3 — jz2c01519_si_003.zip [file jz2c01519_si_003.zip › structures/H/RhCu/CONTCAR]

POSCAR file for H_fcc.xsd | Created on 3
   1.00000000000000     
     5.4128999999999996   -5.4128999999999996   -0.0000000000000013
     0.0000000000000000    5.4128999999999996   -5.4128999999999996
    10.5849693585628994   10.5849693585628994   10.5849693585628994
   Cu   Rh   H 
    44     1     1
Selective dynamics
Direct
  0.2222222222222214  0.1111111111111143  0.0000000000000000   F   F   F
  0.2222222222222214  0.4444444444444429  0.0000000000000000   F   F   F
  0.2222222222222214  0.7777777777777786  0.0000000000000000   F   F   F
  0.5555555555555571  0.1111111111111143  0.0000000000000000   F   F   F
  0.5555555555555571  0.4444444444444429  0.0000000000000000   F   F   F
  0.5555555555555571  0.7777777777777786  0.0000000000000000   F   F   F
  0.8888888888888928  0.1111111111111143  0.0000000000000000   F   F   F
  0.8888888888888928  0.4444444444444429  0.0000000000000000   F   F   F
  0.8888888888888928  0.7777777777777786  0.0000000000000000   F   F   F
  0.0000000000000000  0.0000000000000000  0.1136391260021554   F   F   F
  0.0000000000000000  0.3333333333333357  0.1136391260021554   F   F   F
  0.0000000000000000  0.6666666666666643  0.1136391260021554   F   F   F
  0.3333333333333357  0.0000000000000000  0.1136391260021554   F   F   F
  0.3333333333333357  0.3333333333333357  0.1136391260021554   F   F   F
  0.3333333333333357  0.6666666666666643  0.1136391260021554   F   F   F
  0.6666666666666643  0.0000000000000000  0.1136391260021554   F   F   F
  0.6666666666666643  0.3333333333333357  0.1136391260021554   F   F   F
  0.6666666666666643  0.6666666666666643  0.1136391260021554   F   F   F
  0.9978747651168930 -0.0012368027637040  0.4512566968816385   T   T   T
  0.2206466057058873  0.1097393924825538  0.3376684742565799   T   T   T
  0.1101367914069580  0.2221042815714743  0.2257270629559034   T   T   T
  0.3321292264269196 -0.0011988742316930  0.4511981174358670   T   T   T
  0.5547192291886933  0.1127646857494233  0.3394399971850837   T   T   T
  0.4444185255433967  0.2221219914959184  0.2257446488456225   T   T   T
  0.6683781696274187  0.0055326705908358  0.4508554284933903   T   T   T
  0.8896740842510292  0.1127096500981002  0.3394561626443477   T   T   T
  0.7775052187171166  0.2225503823997750  0.2268046669538199   T   T   T
  0.9977856059605430  0.3360967947225511  0.4523574804179809   T   T   T
  0.2219631353481185  0.4455531738776680  0.3383394938465007   T   T   T
  0.1107966966950400  0.5559718825138417  0.2265434965244711   T   T   T
  0.5552373978411466  0.4455495069608055  0.3383627629213347   T   T   T
  0.4445311598414132  0.5566374406961033  0.2259850744934972   T   T   T
  0.6695315557450772  0.3361131285521385  0.4523572482345820   T   T   T
  0.8886183517703814  0.4455667559717842  0.3396617504310926   T   T   T
  0.7775779078260807  0.5559773468002488  0.2265684066568775   T   T   T
  0.0000236358234640  0.6688435391750285  0.4517169302659784   T   T   T
  0.2227993169148830  0.7775400773675044  0.3397817286656657   T   T   T
  0.1103384376969984  0.8882769021266090  0.2265604427965915   T   T   T
  0.3330369303257751  0.6725283937334904  0.4542120765998020   T   T   T
  0.5557007382988423  0.7797078912868191  0.3394113122110092   T   T   T
  0.4440619158461139  0.8893709551970299  0.2265625108741149   T   T   T
  0.6706586220782577  0.6725034262712505  0.4542401640974762   T   T   T
  0.8863694949950269  0.7775173998330650  0.3398064431606431   T   T   T
  0.7777530804812244  0.8893779002946198  0.2265641327905599   T   T   T
  0.3321225439026129  0.3330410139564182  0.4533149871434479   T   T   T
  0.4395963828627001  0.5483878454711950  0.5072942676248818   T   T   T
 
  0.00000000E+00  0.00000000E+00  0.00000000E+00
  0.00000000E+00  0.00000000E+00  0.00000000E+00
  0.00000000E+00  0.00000000E+00  0.00000000E+00
  0.00000000E+00  0.00000000E+00  0.00000000E+00
  0.00000000E+00  0.00000000E+00  0.00000000E+00
  0.00000000E+00  0.00000000E+00  0.00000000E+00
  0.00000000E+00  0.00000000E+00  0.00000000E+00
  0.00000000E+00  0.00000000E+00  0.00000000E+00
  0.00000000E+00  0.00000000E+00  0.00000000E+00
  0.00000000E+00  0.00000000E+00  0.00000000E+00
  0.00000000E+00  0.00000000E+00  0.00000000E+00
  0.00000000E+00  0.00000000E+00  0.00000000E+00
  0.00000000E+00  0.00000000E+00  0.00000000E+00
  0.00000000E+00  0.00000000E+00  0.00000000E+00
  0.00000000E+00  0.00000000E+00  0.00000000E+00
  0.00000000E+00  0.00000000E+00  0.00000000E+00
  0.00000000E+00  0.00000000E+00  0.00000000E+00
  0.00000000E+00  0.00000000E+00  0.00000000E+00
  0.00000000E+00  0.00000000E+00  0.00000000E+00
  0.00000000E+00  0.00000000E+00  0.00000000E+00
  0.00000000E+00  0.00000000E+00  0.00000000E+00
  0.00000000E+00  0.00000000E+00  0.00000000E+00
  0.00000000E+00  0.00000000E+00  0.00000000E+00
  0.00000000E+00  0.00000000E+00  0.00000000E+00
  0.00000000E+00  0.00000000E+00  0.00000000E+00
  0.00000000E+00  0.00000000E+00  0.00000000E+00
  0.00000000E+00  0.00000000E+00  0.00000000E+00
  0.00000000E+00  0.00000000E+00  0.00000000E+00
  0.00000000E+00  0.00000000E+00  0.00000000E+00
  0.00000000E+00  0.00000000E+00  0.00000000E+00
  0.00000000E+00  0.00000000E+00  0.00000000E+00
  0.00000000E+00  0.00000000E+00  0.00000000E+00
  0.00000000E+00  0.00000000E+00  0.00000000E+00
  0.00000000E+00  0.00000000E+00  0.00000000E+00
  0.00000000E+00  0.00000000E+00  0.00000000E+00
  0.00000000E+00  0.00000000E+00  0.00000000E+00
  0.00000000E+00  0.00000000E+00  0.00000000E+00
  0.00000000E+00  0.00000000E+00  0.00000000E+00
  0.00000000E+00  0.00000000E+00  0.00000000E+00
  0.00000000E+00  0.00000000E+00  0.00000000E+00
  0.00000000E+00  0.00000000E+00  0.00000000E+00
  0.00000000E+00  0.00000000E+00  0.00000000E+00
  0.00000000E+00  0.00000000E+00  0.00000000E+00
  0.00000000E+00  0.00000000E+00  0.00000000E+00
  0.00000000E+00  0.00000000E+00  0.00000000E+00
  0.00000000E+00  0.00000000E+00  0.00000000E+00
