# Supplementary material for: Stick or Spill? Scaling Relationships for the Binding Energies of Adsorbates on Single-Atom Alloy Catalysts
Source: J Phys Chem Lett. 2022 Aug 2;13(31):7314–9. doi: 10.1021/acs.jpclett.2c01519 (PMC9376958; doi:10.1021/acs.jpclett.2c01519)
Supplement: Supplementary file 3 — jz2c01519_si_003.zip [file jz2c01519_si_003.zip › structures/H/RhAg/CONTCAR]

POSCAR file for H_fcc.xsd | Created on 3
   1.00000000000000     
     6.1619999999999999   -6.1619999999999999    0.0000000000000012
     0.0000000000000000    6.1619999999999999   -6.1619999999999999
    11.2508360252295994   11.2508360252295994   11.2508360252295994
   Ag   Rh   H 
    44     1     1
Selective dynamics
Direct
  0.2222222222222214  0.1111111111111072  0.0000000000000000   F   F   F
  0.2222222222222214  0.4444444444444429  0.0000000000000000   F   F   F
  0.2222222222222214  0.7777777777777786  0.0000000000000000   F   F   F
  0.5555555555555571  0.1111111111111143  0.0000000000000000   F   F   F
  0.5555555555555571  0.4444444444444429  0.0000000000000000   F   F   F
  0.5555555555555571  0.7777777777777786  0.0000000000000000   F   F   F
  0.8888888888888857  0.1111111111111072  0.0000000000000000   F   F   F
  0.8888888888888857  0.4444444444444429  0.0000000000000000   F   F   F
  0.8888888888888857  0.7777777777777786  0.0000000000000000   F   F   F
  0.0000000000000000  0.0000000000000000  0.1217094738793350   F   F   F
  0.0000000000000000  0.3333333333333357  0.1217094738793350   F   F   F
  0.0000000000000000  0.6666666666666643  0.1217094738793350   F   F   F
  0.3333333333333357  0.0000000000000000  0.1217094738793350   F   F   F
  0.3333333333333357  0.3333333333333357  0.1217094738793350   F   F   F
  0.3333333333333357  0.6666666666666643  0.1217094738793350   F   F   F
  0.6666666666666643  0.0000000000000000  0.1217094738793350   F   F   F
  0.6666666666666643  0.3333333333333357  0.1217094738793350   F   F   F
  0.6666666666666643  0.6666666666666643  0.1217094738793350   F   F   F
  0.0044031430602429  0.0071531179642970  0.4848024983733726   T   T   T
  0.2217073493744768  0.1121583915336969  0.3626264312888491   T   T   T
  0.1104528261690458  0.2227952323334418  0.2421486947769084   T   T   T
  0.3334289938899289  0.0071553215297871  0.4847735099388762   T   T   T
  0.5554569409528930  0.1139884713392841  0.3642517823647982   T   T   T
  0.4446529743363722  0.2228134276961690  0.2421575440818885   T   T   T
  0.6683401651835346  0.0060166344551367  0.4849280494397487   T   T   T
  0.8897745632138887  0.1139934971108662  0.3642524058878349   T   T   T
  0.7780634283058577  0.2238274520360432  0.2433175321528457   T   T   T
  0.0046233047326854  0.3372452747596907  0.4858753557502877   T   T   T
  0.2225540744736872  0.4458642929532436  0.3633270062746956   T   T   T
  0.1111453926742204  0.5566836226314440  0.2434834645036848   T   T   T
  0.5545533675694803  0.4458710800557497  0.3633423561503296   T   T   T
  0.4447900302021526  0.5573057808427668  0.2426010405844631   T   T   T
  0.6633358856724932  0.3372558692334703  0.4858833566968545   T   T   T
  0.8889802213108824  0.4467640486889340  0.3653898896321417   T   T   T
  0.7777890098944503  0.5566637956901167  0.2434963011448225   T   T   T
  0.0005735442806671  0.6705805531031014  0.4861832752332175   T   T   T
  0.2230193232233469  0.7793849179558261  0.3651693645164242   T   T   T
  0.1104777111667382  0.8886895888507039  0.2430937086698345   T   T   T
  0.3329291293784780  0.6687114493045163  0.4866242711660307   T   T   T
  0.5560859087873568  0.7809906583744893  0.3642955895913928   T   T   T
  0.4442816797823805  0.8899823840878138  0.2431392217591560   T   T   T
  0.6662878285890109  0.6686874503505225  0.4866243930585073   T   T   T
  0.8875668789876433  0.7794116590128483  0.3651928542602350   T   T   T
  0.7779647141843971  0.8899689696792775  0.2431469308146316   T   T   T
  0.3341296317998174  0.3375336278687802  0.4782106396063599   T   T   T
  0.4183192785246009  0.5069450163593003  0.5329841569858198   T   T   T
 
  0.00000000E+00  0.00000000E+00  0.00000000E+00
  0.00000000E+00  0.00000000E+00  0.00000000E+00
  0.00000000E+00  0.00000000E+00  0.00000000E+00
  0.00000000E+00  0.00000000E+00  0.00000000E+00
  0.00000000E+00  0.00000000E+00  0.00000000E+00
  0.00000000E+00  0.00000000E+00  0.00000000E+00
  0.00000000E+00  0.00000000E+00  0.00000000E+00
  0.00000000E+00  0.00000000E+00  0.00000000E+00
  0.00000000E+00  0.00000000E+00  0.00000000E+00
  0.00000000E+00  0.00000000E+00  0.00000000E+00
  0.00000000E+00  0.00000000E+00  0.00000000E+00
  0.00000000E+00  0.00000000E+00  0.00000000E+00
  0.00000000E+00  0.00000000E+00  0.00000000E+00
  0.00000000E+00  0.00000000E+00  0.00000000E+00
  0.00000000E+00  0.00000000E+00  0.00000000E+00
  0.00000000E+00  0.00000000E+00  0.00000000E+00
  0.00000000E+00  0.00000000E+00  0.00000000E+00
  0.00000000E+00  0.00000000E+00  0.00000000E+00
  0.00000000E+00  0.00000000E+00  0.00000000E+00
  0.00000000E+00  0.00000000E+00  0.00000000E+00
  0.00000000E+00  0.00000000E+00  0.00000000E+00
  0.00000000E+00  0.00000000E+00  0.00000000E+00
  0.00000000E+00  0.00000000E+00  0.00000000E+00
  0.00000000E+00  0.00000000E+00  0.00000000E+00
  0.00000000E+00  0.00000000E+00  0.00000000E+00
  0.00000000E+00  0.00000000E+00  0.00000000E+00
  0.00000000E+00  0.00000000E+00  0.00000000E+00
  0.00000000E+00  0.00000000E+00  0.00000000E+00
  0.00000000E+00  0.00000000E+00  0.00000000E+00
  0.00000000E+00  0.00000000E+00  0.00000000E+00
  0.00000000E+00  0.00000000E+00  0.00000000E+00
  0.00000000E+00  0.00000000E+00  0.00000000E+00
  0.00000000E+00  0.00000000E+00  0.00000000E+00
  0.00000000E+00  0.00000000E+00  0.00000000E+00
  0.00000000E+00  0.00000000E+00  0.00000000E+00
  0.00000000E+00  0.00000000E+00  0.00000000E+00
  0.00000000E+00  0.00000000E+00  0.00000000E+00
  0.00000000E+00  0.00000000E+00  0.00000000E+00
  0.00000000E+00  0.00000000E+00  0.00000000E+00
  0.00000000E+00  0.00000000E+00  0.00000000E+00
  0.00000000E+00  0.00000000E+00  0.00000000E+00
  0.00000000E+00  0.00000000E+00  0.00000000E+00
  0.00000000E+00  0.00000000E+00  0.00000000E+00
  0.00000000E+00  0.00000000E+00  0.00000000E+00
  0.00000000E+00  0.00000000E+00  0.00000000E+00
  0.00000000E+00  0.00000000E+00  0.00000000E+00
