# Supplementary material for: Stick or Spill? Scaling Relationships for the Binding Energies of Adsorbates on Single-Atom Alloy Catalysts
Source: J Phys Chem Lett. 2022 Aug 2;13(31):7314–9. doi: 10.1021/acs.jpclett.2c01519 (PMC9376958; doi:10.1021/acs.jpclett.2c01519)
Supplement: Supplementary file 3 — jz2c01519_si_003.zip [file jz2c01519_si_003.zip › structures/H/Pt/CONTCAR]

POSCAR file for Pt_xHfcc.xsd | Created o
   1.00000000000000     
     5.9374851000000000   -5.9374851000000000    0.0000000000000013
     0.0000000000000000    5.9374851000000000   -5.9374851000000000
    11.0512672252295996   11.0512672252295996   11.0512672252295996
   Pt   H 
    45     1
Selective dynamics
Direct
  0.0000000000000000  0.0000000000000000  0.1193927453243617   F   F   F
 -0.0001325706531633  0.0000662382617281  0.4761913405550220   T   T   T
  0.2222222222222214  0.1111111111111143  0.0000000000000000   F   F   F
  0.2223647430949360  0.1113537302727824  0.3558290030235044   T   T   T
  0.1112981665405605  0.2223001654084971  0.2376033991867175   T   T   T
  0.3333333333333357  0.0000000000000000  0.1193927453243617   F   F   F
  0.3336794821350729  0.0000475181631531  0.4761840516467599   T   T   T
  0.5555555555555571  0.1111111111111143  0.0000000000000000   F   F   F
  0.5554908390908820  0.1110598376903106  0.3554103088177305   T   T   T
  0.4443350466824152  0.2223078932943661  0.2375904545894397   T   T   T
  0.6666666666666643  0.0000000000000000  0.1193927453243617   F   F   F
  0.6676687687628966  0.0019053530844890  0.4760011530096760   T   T   T
  0.8888888888888857  0.1111111111111143  0.0000000000000000   F   F   F
  0.8889266015658547  0.1110584661993780  0.3554249975906863   T   T   T
  0.7777805775370334  0.2222162901651431  0.2373176835819645   T   T   T
  0.0000000000000000  0.3333333333333357  0.1193927453243617   F   F   F
 -0.0019597670856852  0.3322849523479321  0.4759990778613670   T   T   T
  0.2222222222222214  0.4444444444444429  0.0000000000000000   F   F   F
  0.2229062658789705  0.4447475802877956  0.3565833102624468   T   T   T
  0.1113146642053205  0.5556576175742327  0.2375969421745995   T   T   T
  0.3333333333333357  0.3333333333333357  0.1193927453243617   F   F   F
  0.3303450346087178  0.3272326030301211  0.4782380124479285   T   T   T
  0.5555555555555571  0.4444444444444429  0.0000000000000000   F   F   F
  0.5552111892152219  0.4447646827160672  0.3565909784447218   T   T   T
  0.4444497803732642  0.5555466462405644  0.2380433752906879   T   T   T
  0.6666666666666643  0.3333333333333357  0.1193927453243617   F   F   F
  0.6677026820574132  0.3322566417744164  0.4759937443318581   T   T   T
  0.8888888888888857  0.4444444444444429  0.0000000000000000   F   F   F
  0.8889253865839114  0.4444953702671929  0.3554086749664382   T   T   T
  0.7776874014723553  0.5556612631149611  0.2375896573689418   T   T   T
  0.0000000000000000  0.6666666666666643  0.1193927453243617   F   F   F
 -0.0001108113899148  0.6662735976597659  0.4761846028960140   T   T   T
  0.2222222222222214  0.7777777777777786  0.0000000000000000   F   F   F
  0.2223761378892186  0.7776045797565698  0.3558316363564672   T   T   T
  0.1111129737301918  0.8888778121166465  0.2370210984547859   T   T   T
  0.3333333333333357  0.6666666666666643  0.1193927453243617   F   F   F
  0.3304220673038679  0.6695274165256251  0.4782382785090932   T   T   T
  0.5555555555555571  0.7777777777777786  0.0000000000000000   F   F   F
  0.5552321491508172  0.7770772116207599  0.3565824737092094   T   T   T
  0.4443400769539323  0.8886839136756712  0.2375977235737286   T   T   T
  0.6666666666666643  0.6666666666666643  0.1193927453243617   F   F   F
  0.6726730782196708  0.6695858272851769  0.4782374887361605   T   T   T
  0.8888888888888857  0.7777777777777786  0.0000000000000000   F   F   F
  0.8886181698990898  0.7776119226454470  0.3558297130168322   T   T   T
  0.7776960648311096  0.8886994553838391  0.2376032863959422   T   T   T
  0.4446399252442605  0.5549660089550423  0.5238158308212506   T   T   T
 
  0.00000000E+00  0.00000000E+00  0.00000000E+00
  0.00000000E+00  0.00000000E+00  0.00000000E+00
  0.00000000E+00  0.00000000E+00  0.00000000E+00
  0.00000000E+00  0.00000000E+00  0.00000000E+00
  0.00000000E+00  0.00000000E+00  0.00000000E+00
  0.00000000E+00  0.00000000E+00  0.00000000E+00
  0.00000000E+00  0.00000000E+00  0.00000000E+00
  0.00000000E+00  0.00000000E+00  0.00000000E+00
  0.00000000E+00  0.00000000E+00  0.00000000E+00
  0.00000000E+00  0.00000000E+00  0.00000000E+00
  0.00000000E+00  0.00000000E+00  0.00000000E+00
  0.00000000E+00  0.00000000E+00  0.00000000E+00
  0.00000000E+00  0.00000000E+00  0.00000000E+00
  0.00000000E+00  0.00000000E+00  0.00000000E+00
  0.00000000E+00  0.00000000E+00  0.00000000E+00
  0.00000000E+00  0.00000000E+00  0.00000000E+00
  0.00000000E+00  0.00000000E+00  0.00000000E+00
  0.00000000E+00  0.00000000E+00  0.00000000E+00
  0.00000000E+00  0.00000000E+00  0.00000000E+00
  0.00000000E+00  0.00000000E+00  0.00000000E+00
  0.00000000E+00  0.00000000E+00  0.00000000E+00
  0.00000000E+00  0.00000000E+00  0.00000000E+00
  0.00000000E+00  0.00000000E+00  0.00000000E+00
  0.00000000E+00  0.00000000E+00  0.00000000E+00
  0.00000000E+00  0.00000000E+00  0.00000000E+00
  0.00000000E+00  0.00000000E+00  0.00000000E+00
  0.00000000E+00  0.00000000E+00  0.00000000E+00
  0.00000000E+00  0.00000000E+00  0.00000000E+00
  0.00000000E+00  0.00000000E+00  0.00000000E+00
  0.00000000E+00  0.00000000E+00  0.00000000E+00
  0.00000000E+00  0.00000000E+00  0.00000000E+00
  0.00000000E+00  0.00000000E+00  0.00000000E+00
  0.00000000E+00  0.00000000E+00  0.00000000E+00
  0.00000000E+00  0.00000000E+00  0.00000000E+00
  0.00000000E+00  0.00000000E+00  0.00000000E+00
  0.00000000E+00  0.00000000E+00  0.00000000E+00
  0.00000000E+00  0.00000000E+00  0.00000000E+00
  0.00000000E+00  0.00000000E+00  0.00000000E+00
  0.00000000E+00  0.00000000E+00  0.00000000E+00
  0.00000000E+00  0.00000000E+00  0.00000000E+00
  0.00000000E+00  0.00000000E+00  0.00000000E+00
  0.00000000E+00  0.00000000E+00  0.00000000E+00
  0.00000000E+00  0.00000000E+00  0.00000000E+00
  0.00000000E+00  0.00000000E+00  0.00000000E+00
  0.00000000E+00  0.00000000E+00  0.00000000E+00
  0.00000000E+00  0.00000000E+00  0.00000000E+00
