# Supplementary material for: Stick or Spill? Scaling Relationships for the Binding Energies of Adsorbates on Single-Atom Alloy Catalysts
Source: J Phys Chem Lett. 2022 Aug 2;13(31):7314–9. doi: 10.1021/acs.jpclett.2c01519 (PMC9376958; doi:10.1021/acs.jpclett.2c01519)
Supplement: Supplementary file 3 — jz2c01519_si_003.zip [file jz2c01519_si_003.zip › structures/CH3/Pd/CONTCAR]

POSCAR file for Pd_CH3.xsd | Created on 
   1.00000000000000     
     5.8778015999999997   -5.8778015999999997    0.0000000000000016
     0.0000000000000000    5.8778015999999997   -5.8778015999999997
    10.9982152252296004   10.9982152252296004   10.9982152252296004
   Pd   C    H 
    45     1     3
Selective dynamics
Direct
  0.0000000000000000  0.0000000000000000  0.1187627361880530   F   F   F
  0.0002015197154981  0.0001020774212426  0.4742625037929681   T   T   T
  0.2222222222222214  0.1111111111111072  0.0000000000000000   F   F   F
  0.2230527204598024  0.1126662695763725  0.3564072269414029   T   T   T
  0.1116494578827087  0.2225392515109665  0.2375179061072001   T   T   T
  0.3333333333333357  0.0000000000000000  0.1187627361880530   F   F   F
  0.3335239991271002  0.0001247544148988  0.4742143663865817   T   T   T
  0.5555555555555571  0.1111111111111072  0.0000000000000000   F   F   F
  0.5557489513447716  0.1113481643220024  0.3549376269291796   T   T   T
  0.4442464798440091  0.2224791472962721  0.2374957348975264   T   T   T
  0.6666666666666643  0.0000000000000000  0.1187627361880530   F   F   F
  0.6670079853265398  0.0004005971980288  0.4739481671839764   T   T   T
  0.8888888888888857  0.1111111111111072  0.0000000000000000   F   F   F
  0.8891145448885514  0.1113748144376471  0.3549568606123941   T   T   T
  0.7779456834380944  0.2224879844381985  0.2368136173007128   T   T   T
  0.0000000000000000  0.3333333333333357  0.1187627361880530   F   F   F
  0.0001771267292663  0.3338396631815147  0.4742191947436181   T   T   T
  0.2222222222222214  0.4444444444444429  0.0000000000000000   F   F   F
  0.2230620678271426  0.4440867025897013  0.3563168420048070   T   T   T
  0.1111970334712017  0.5555622580348666  0.2366740413093886   T   T   T
  0.3333333333333357  0.3333333333333357  0.1187627361880530   F   F   F
  0.3339442944684219  0.3340737293291635  0.4811033028178587   T   T   T
  0.5555555555555571  0.4444444444444429  0.0000000000000000   F   F   F
  0.5545876452004962  0.4440584352637009  0.3562629528269058   T   T   T
  0.4443143427853142  0.5552247134631380  0.2374645831269835   T   T   T
  0.6666666666666643  0.3333333333333357  0.1187627361880530   F   F   F
  0.6673547067312241  0.3338325577071883  0.4741937331244956   T   T   T
  0.8888888888888857  0.4444444444444429  0.0000000000000000   F   F   F
  0.8890801111656708  0.4446246990054658  0.3549310523474347   T   T   T
  0.7777527262367424  0.5556098348663812  0.2366637890274461   T   T   T
  0.0000000000000000  0.6666666666666643  0.1187627361880530   F   F   F
  0.0003411643421572  0.6670601323281855  0.4741729043906410   T   T   T
  0.2222222222222214  0.7777777777777786  0.0000000000000000   F   F   F
  0.2225174817190154  0.7780878206904308  0.3549023876289478   T   T   T
  0.1112407217766495  0.8890535872389660  0.2366842378826317   T   T   T
  0.3333333333333357  0.6666666666666643  0.1187627361880530   F   F   F
  0.3334933127817449  0.6673138745708767  0.4741551887942071   T   T   T
  0.5555555555555571  0.7777777777777786  0.0000000000000000   F   F   F
  0.5557685254384988  0.7780203156781308  0.3549062675492486   T   T   T
  0.4443529185802879  0.8889032982697007  0.2368096697602097   T   T   T
  0.6666666666666643  0.6666666666666643  0.1187627361880530   F   F   F
  0.6674059357895881  0.6673021501127666  0.4741125873084910   T   T   T
  0.8888888888888857  0.7777777777777786  0.0000000000000000   F   F   F
  0.8890917795137518  0.7780902548958749  0.3549115387844445   T   T   T
  0.7779612637975305  0.8889128978269659  0.2368076956621121   T   T   T
  0.3397455557281153  0.3410633498152150  0.5886878445646047   T   T   T
  0.4712895891776760  0.4637759523101572  0.6046322604808931   T   T   T
  0.3315658898664480  0.2110983758164330  0.6064289209357999   T   T   T
  0.2186579695369185  0.3510683363943621  0.6060081185364509   T   T   T
 
  0.00000000E+00  0.00000000E+00  0.00000000E+00
  0.00000000E+00  0.00000000E+00  0.00000000E+00
  0.00000000E+00  0.00000000E+00  0.00000000E+00
  0.00000000E+00  0.00000000E+00  0.00000000E+00
  0.00000000E+00  0.00000000E+00  0.00000000E+00
  0.00000000E+00  0.00000000E+00  0.00000000E+00
  0.00000000E+00  0.00000000E+00  0.00000000E+00
  0.00000000E+00  0.00000000E+00  0.00000000E+00
  0.00000000E+00  0.00000000E+00  0.00000000E+00
  0.00000000E+00  0.00000000E+00  0.00000000E+00
  0.00000000E+00  0.00000000E+00  0.00000000E+00
  0.00000000E+00  0.00000000E+00  0.00000000E+00
  0.00000000E+00  0.00000000E+00  0.00000000E+00
  0.00000000E+00  0.00000000E+00  0.00000000E+00
  0.00000000E+00  0.00000000E+00  0.00000000E+00
  0.00000000E+00  0.00000000E+00  0.00000000E+00
  0.00000000E+00  0.00000000E+00  0.00000000E+00
  0.00000000E+00  0.00000000E+00  0.00000000E+00
  0.00000000E+00  0.00000000E+00  0.00000000E+00
  0.00000000E+00  0.00000000E+00  0.00000000E+00
  0.00000000E+00  0.00000000E+00  0.00000000E+00
  0.00000000E+00  0.00000000E+00  0.00000000E+00
  0.00000000E+00  0.00000000E+00  0.00000000E+00
  0.00000000E+00  0.00000000E+00  0.00000000E+00
  0.00000000E+00  0.00000000E+00  0.00000000E+00
  0.00000000E+00  0.00000000E+00  0.00000000E+00
  0.00000000E+00  0.00000000E+00  0.00000000E+00
  0.00000000E+00  0.00000000E+00  0.00000000E+00
  0.00000000E+00  0.00000000E+00  0.00000000E+00
  0.00000000E+00  0.00000000E+00  0.00000000E+00
  0.00000000E+00  0.00000000E+00  0.00000000E+00
  0.00000000E+00  0.00000000E+00  0.00000000E+00
  0.00000000E+00  0.00000000E+00  0.00000000E+00
  0.00000000E+00  0.00000000E+00  0.00000000E+00
  0.00000000E+00  0.00000000E+00  0.00000000E+00
  0.00000000E+00  0.00000000E+00  0.00000000E+00
  0.00000000E+00  0.00000000E+00  0.00000000E+00
  0.00000000E+00  0.00000000E+00  0.00000000E+00
  0.00000000E+00  0.00000000E+00  0.00000000E+00
  0.00000000E+00  0.00000000E+00  0.00000000E+00
  0.00000000E+00  0.00000000E+00  0.00000000E+00
  0.00000000E+00  0.00000000E+00  0.00000000E+00
  0.00000000E+00  0.00000000E+00  0.00000000E+00
  0.00000000E+00  0.00000000E+00  0.00000000E+00
  0.00000000E+00  0.00000000E+00  0.00000000E+00
  0.00000000E+00  0.00000000E+00  0.00000000E+00
  0.00000000E+00  0.00000000E+00  0.00000000E+00
  0.00000000E+00  0.00000000E+00  0.00000000E+00
  0.00000000E+00  0.00000000E+00  0.00000000E+00
