# Supplementary material for: Stick or Spill? Scaling Relationships for the Binding Energies of Adsorbates on Single-Atom Alloy Catalysts
Source: J Phys Chem Lett. 2022 Aug 2;13(31):7314–9. doi: 10.1021/acs.jpclett.2c01519 (PMC9376958; doi:10.1021/acs.jpclett.2c01519)
Supplement: Supplementary file 3 — jz2c01519_si_003.zip [file jz2c01519_si_003.zip › structures/CH3/Ni/CONTCAR]

POSCAR file for Ni_CH3.xsd | Created on 
   1.00000000000000     
     5.2409238750000000   -5.2409238750000000    0.0000000000000011
     0.0000000000000000    5.2409238750000000   -5.2409238750000000
    10.4321016918962997   10.4321016918962997   10.4321016918962997
   Ni   C    H 
    45     1     3
Selective dynamics
Direct
  0.0000000000000000  0.0000000000000000  0.1116409506345875   F   F   F
 -0.0006507941463001 -0.0006464309492550  0.4442168477540978   T   T   T
  0.2222222222222214  0.1111111111111143  0.0000000000000000   F   F   F
  0.2230693155412238  0.1129449723055919  0.3349569984114452   T   T   T
  0.1113114976225737  0.2223443091623857  0.2231892822340221   T   T   T
  0.3333333333333357  0.0000000000000000  0.1116409506345875   F   F   F
  0.3333157523105411 -0.0002589233756736  0.4442568103054332   T   T   T
  0.5555555555555571  0.1111111111111143  0.0000000000000000   F   F   F
  0.5554119920719893  0.1111831203655170  0.3339736720591164   T   T   T
  0.4442985009800132  0.2222978075494672  0.2231972497756859   T   T   T
  0.6666666666666643  0.0000000000000000  0.1116409506345875   F   F   F
  0.6666048697142870 -0.0000416419871633  0.4441848479643476   T   T   T
  0.8888888888888928  0.1111111111111143  0.0000000000000000   F   F   F
  0.8890689127341576  0.1112001492562482  0.3339680846891948   T   T   T
  0.7778602559957202  0.2224052862745088  0.2227854402154653   T   T   T
  0.0000000000000000  0.3333333333333357  0.1116409506345875   F   F   F
 -0.0002945042040825  0.3332955221566111  0.4442722964586581   T   T   T
  0.2222222222222214  0.4444444444444429  0.0000000000000000   F   F   F
  0.2231682510830999  0.4435584213333640  0.3349411595978388   T   T   T
  0.1109319376461528  0.5557299527646141  0.2228731656215948   T   T   T
  0.3333333333333357  0.3333333333333357  0.1116409506345875   F   F   F
  0.3330932314409553  0.3332954518101202  0.4528921858467929   T   T   T
  0.5555555555555571  0.4444444444444429  0.0000000000000000   F   F   F
  0.5536449674647310  0.4434025993380971  0.3349777879047256   T   T   T
  0.4443753877035373  0.5553237456902568  0.2231929877813794   T   T   T
  0.6666666666666643  0.3333333333333357  0.1116409506345875   F   F   F
  0.6671043982632013  0.3332272217164500  0.4442379335825787   T   T   T
  0.8888888888888928  0.4444444444444429  0.0000000000000000   F   F   F
  0.8888291399497106  0.4442270257764840  0.3343416235487372   T   T   T
  0.7781425988344122  0.5557115833648191  0.2228712658661832   T   T   T
  0.0000000000000000  0.6666666666666643  0.1116409506345875   F   F   F
 -0.0000752090652773  0.6666105379527911  0.4446854692135060   T   T   T
  0.2222222222222214  0.7777777777777786  0.0000000000000000   F   F   F
  0.2223553173555794  0.7778972584381856  0.3343334709091598   T   T   T
  0.1109090456094268  0.8885130494801486  0.2228697001728681   T   T   T
  0.3333333333333357  0.6666666666666643  0.1116409506345875   F   F   F
  0.3333492115095141  0.6672402292915544  0.4442263824039421   T   T   T
  0.5555555555555571  0.7777777777777786  0.0000000000000000   F   F   F
  0.5554333121711361  0.7775397191363568  0.3339667115701684   T   T   T
  0.4442421412117941  0.8887789620415389  0.2227831727128096   T   T   T
  0.6666666666666643  0.6666666666666643  0.1116409506345875   F   F   F
  0.6668488088102499  0.6668414066706488  0.4442540670657515   T   T   T
  0.8888888888888928  0.7777777777777786  0.0000000000000000   F   F   F
  0.8887051967229630  0.7777652830371745  0.3343209095811078   T   T   T
  0.7778681433650078  0.8887829638587880  0.2227823006795431   T   T   T
  0.3292185087287617  0.3329203500563964  0.5605536320977663   T   T   T
  0.4741105190748031  0.4686939189068156  0.5805987962104581   T   T   T
  0.3193012997792408  0.1875128300267123  0.5804093424102215   T   T   T
  0.1930249065190185  0.3422994871250563  0.5799241972585796   T   T   T
 
  0.00000000E+00  0.00000000E+00  0.00000000E+00
  0.00000000E+00  0.00000000E+00  0.00000000E+00
  0.00000000E+00  0.00000000E+00  0.00000000E+00
  0.00000000E+00  0.00000000E+00  0.00000000E+00
  0.00000000E+00  0.00000000E+00  0.00000000E+00
  0.00000000E+00  0.00000000E+00  0.00000000E+00
  0.00000000E+00  0.00000000E+00  0.00000000E+00
  0.00000000E+00  0.00000000E+00  0.00000000E+00
  0.00000000E+00  0.00000000E+00  0.00000000E+00
  0.00000000E+00  0.00000000E+00  0.00000000E+00
  0.00000000E+00  0.00000000E+00  0.00000000E+00
  0.00000000E+00  0.00000000E+00  0.00000000E+00
  0.00000000E+00  0.00000000E+00  0.00000000E+00
  0.00000000E+00  0.00000000E+00  0.00000000E+00
  0.00000000E+00  0.00000000E+00  0.00000000E+00
  0.00000000E+00  0.00000000E+00  0.00000000E+00
  0.00000000E+00  0.00000000E+00  0.00000000E+00
  0.00000000E+00  0.00000000E+00  0.00000000E+00
  0.00000000E+00  0.00000000E+00  0.00000000E+00
  0.00000000E+00  0.00000000E+00  0.00000000E+00
  0.00000000E+00  0.00000000E+00  0.00000000E+00
  0.00000000E+00  0.00000000E+00  0.00000000E+00
  0.00000000E+00  0.00000000E+00  0.00000000E+00
  0.00000000E+00  0.00000000E+00  0.00000000E+00
  0.00000000E+00  0.00000000E+00  0.00000000E+00
  0.00000000E+00  0.00000000E+00  0.00000000E+00
  0.00000000E+00  0.00000000E+00  0.00000000E+00
  0.00000000E+00  0.00000000E+00  0.00000000E+00
  0.00000000E+00  0.00000000E+00  0.00000000E+00
  0.00000000E+00  0.00000000E+00  0.00000000E+00
  0.00000000E+00  0.00000000E+00  0.00000000E+00
  0.00000000E+00  0.00000000E+00  0.00000000E+00
  0.00000000E+00  0.00000000E+00  0.00000000E+00
  0.00000000E+00  0.00000000E+00  0.00000000E+00
  0.00000000E+00  0.00000000E+00  0.00000000E+00
  0.00000000E+00  0.00000000E+00  0.00000000E+00
  0.00000000E+00  0.00000000E+00  0.00000000E+00
  0.00000000E+00  0.00000000E+00  0.00000000E+00
  0.00000000E+00  0.00000000E+00  0.00000000E+00
  0.00000000E+00  0.00000000E+00  0.00000000E+00
  0.00000000E+00  0.00000000E+00  0.00000000E+00
  0.00000000E+00  0.00000000E+00  0.00000000E+00
  0.00000000E+00  0.00000000E+00  0.00000000E+00
  0.00000000E+00  0.00000000E+00  0.00000000E+00
  0.00000000E+00  0.00000000E+00  0.00000000E+00
  0.00000000E+00  0.00000000E+00  0.00000000E+00
  0.00000000E+00  0.00000000E+00  0.00000000E+00
  0.00000000E+00  0.00000000E+00  0.00000000E+00
  0.00000000E+00  0.00000000E+00  0.00000000E+00
