# Supplementary material for: Stick or Spill? Scaling Relationships for the Binding Energies of Adsorbates on Single-Atom Alloy Catalysts
Source: J Phys Chem Lett. 2022 Aug 2;13(31):7314–9. doi: 10.1021/acs.jpclett.2c01519 (PMC9376958; doi:10.1021/acs.jpclett.2c01519)
Supplement: Supplementary file 3 — jz2c01519_si_003.zip [file jz2c01519_si_003.zip › structures/CH3/Cu/CONTCAR]

POSCAR file for Cu_CH3.xsd | Created on 
   1.00000000000000     
     5.4128999999999996   -5.4128999999999996   -0.0000000000000013
     0.0000000000000000    5.4128999999999996   -5.4128999999999996
    10.5849693585628994   10.5849693585628994   10.5849693585628994
   Cu   C    H 
    45     1     3
Selective dynamics
Direct
  0.0000000000000000  0.0000000000000000  0.1136391260021554   F   F   F
 -0.0018664604872447 -0.0016200887908375  0.4498229564966908   T   T   T
  0.2222222222222214  0.1111111111111143  0.0000000000000000   F   F   F
  0.2235267815137219  0.1139834508111683  0.3392285404314703   T   T   T
  0.1114218090317167  0.2223517332866984  0.2256937346156597   T   T   T
  0.3333333333333357  0.0000000000000000  0.1136391260021554   F   F   F
  0.3335589616841292 -0.0011459672054264  0.4497614206833163   T   T   T
  0.5555555555555571  0.1111111111111143  0.0000000000000000   F   F   F
  0.5549597545506620  0.1115562416937194  0.3380681404452711   T   T   T
  0.4442171285725036  0.2223566855003790  0.2257146859146697   T   T   T
  0.6666666666666643  0.0000000000000000  0.1136391260021554   F   F   F
  0.6666743356779147 -0.0000894348005267  0.4499811005010967   T   T   T
  0.8888888888888928  0.1111111111111143  0.0000000000000000   F   F   F
  0.8899003347305450  0.1115400536105161  0.3380643925175708   T   T   T
  0.7777223333596687  0.2221882755835205  0.2259995260404127   T   T   T
  0.0000000000000000  0.3333333333333357  0.1136391260021554   F   F   F
 -0.0013666207092398  0.3328048599718275  0.4497656135223000   T   T   T
  0.2222222222222214  0.4444444444444429  0.0000000000000000   F   F   F
  0.2235815481385752  0.4431111346265290  0.3390971823037294   T   T   T
  0.1112109700701538  0.5555058489681904  0.2262137513969998   T   T   T
  0.3333333333333357  0.3333333333333357  0.1136391260021554   F   F   F
  0.3335874459339321  0.3337414794635648  0.4584497979199114   T   T   T
  0.5555555555555571  0.4444444444444429  0.0000000000000000   F   F   F
  0.5528379382396890  0.4429523385230446  0.3390991504924286   T   T   T
  0.4442477066994265  0.5551570577702339  0.2257011973704367   T   T   T
  0.6666666666666643  0.3333333333333357  0.1136391260021554   F   F   F
  0.6680912121975165  0.3328156891899930  0.4498127535679626   T   T   T
  0.8888888888888928  0.4444444444444429  0.0000000000000000   F   F   F
  0.8888740720486720  0.4442943978001653  0.3384037912847367   T   T   T
  0.7776111616742932  0.5554010093384346  0.2262182024786603   T   T   T
  0.0000000000000000  0.6666666666666643  0.1136391260021554   F   F   F
 -0.0000441383607042  0.6666206393605296  0.4501471979298895   T   T   T
  0.2222222222222214  0.7777777777777786  0.0000000000000000   F   F   F
  0.2222295136431442  0.7778034430236442  0.3383900134748784   T   T   T
  0.1111208365794591  0.8890977909358929  0.2262754009390952   T   T   T
  0.3333333333333357  0.6666666666666643  0.1136391260021554   F   F   F
  0.3335376550026127  0.6683831998728155  0.4498373110276824   T   T   T
  0.5555555555555571  0.7777777777777786  0.0000000000000000   F   F   F
  0.5549886868627020  0.7766640713061181  0.3380868892856151   T   T   T
  0.4444374994227072  0.8888588864268482  0.2259857190083002   T   T   T
  0.6666666666666643  0.6666666666666643  0.1136391260021554   F   F   F
  0.6676102102096673  0.6678240387792811  0.4498661539776491   T   T   T
  0.8888888888888928  0.7777777777777786  0.0000000000000000   F   F   F
  0.8885894679112656  0.7776123022260305  0.3384119719279962   T   T   T
  0.7777929561291906  0.8889162757446887  0.2259822432298886   T   T   T
  0.3384416100728158  0.3414852950931143  0.5673662835878702   T   T   T
  0.4830496402038442  0.4670659961348584  0.5867602825010364   T   T   T
  0.3195703716953403  0.1975653469945857  0.5875285151648719   T   T   T
  0.2136059315567065  0.3611782896612255  0.5871774163688415   T   T   T
 
  0.00000000E+00  0.00000000E+00  0.00000000E+00
  0.00000000E+00  0.00000000E+00  0.00000000E+00
  0.00000000E+00  0.00000000E+00  0.00000000E+00
  0.00000000E+00  0.00000000E+00  0.00000000E+00
  0.00000000E+00  0.00000000E+00  0.00000000E+00
  0.00000000E+00  0.00000000E+00  0.00000000E+00
  0.00000000E+00  0.00000000E+00  0.00000000E+00
  0.00000000E+00  0.00000000E+00  0.00000000E+00
  0.00000000E+00  0.00000000E+00  0.00000000E+00
  0.00000000E+00  0.00000000E+00  0.00000000E+00
  0.00000000E+00  0.00000000E+00  0.00000000E+00
  0.00000000E+00  0.00000000E+00  0.00000000E+00
  0.00000000E+00  0.00000000E+00  0.00000000E+00
  0.00000000E+00  0.00000000E+00  0.00000000E+00
  0.00000000E+00  0.00000000E+00  0.00000000E+00
  0.00000000E+00  0.00000000E+00  0.00000000E+00
  0.00000000E+00  0.00000000E+00  0.00000000E+00
  0.00000000E+00  0.00000000E+00  0.00000000E+00
  0.00000000E+00  0.00000000E+00  0.00000000E+00
  0.00000000E+00  0.00000000E+00  0.00000000E+00
  0.00000000E+00  0.00000000E+00  0.00000000E+00
  0.00000000E+00  0.00000000E+00  0.00000000E+00
  0.00000000E+00  0.00000000E+00  0.00000000E+00
  0.00000000E+00  0.00000000E+00  0.00000000E+00
  0.00000000E+00  0.00000000E+00  0.00000000E+00
  0.00000000E+00  0.00000000E+00  0.00000000E+00
  0.00000000E+00  0.00000000E+00  0.00000000E+00
  0.00000000E+00  0.00000000E+00  0.00000000E+00
  0.00000000E+00  0.00000000E+00  0.00000000E+00
  0.00000000E+00  0.00000000E+00  0.00000000E+00
  0.00000000E+00  0.00000000E+00  0.00000000E+00
  0.00000000E+00  0.00000000E+00  0.00000000E+00
  0.00000000E+00  0.00000000E+00  0.00000000E+00
  0.00000000E+00  0.00000000E+00  0.00000000E+00
  0.00000000E+00  0.00000000E+00  0.00000000E+00
  0.00000000E+00  0.00000000E+00  0.00000000E+00
  0.00000000E+00  0.00000000E+00  0.00000000E+00
  0.00000000E+00  0.00000000E+00  0.00000000E+00
  0.00000000E+00  0.00000000E+00  0.00000000E+00
  0.00000000E+00  0.00000000E+00  0.00000000E+00
  0.00000000E+00  0.00000000E+00  0.00000000E+00
  0.00000000E+00  0.00000000E+00  0.00000000E+00
  0.00000000E+00  0.00000000E+00  0.00000000E+00
  0.00000000E+00  0.00000000E+00  0.00000000E+00
  0.00000000E+00  0.00000000E+00  0.00000000E+00
  0.00000000E+00  0.00000000E+00  0.00000000E+00
  0.00000000E+00  0.00000000E+00  0.00000000E+00
  0.00000000E+00  0.00000000E+00  0.00000000E+00
  0.00000000E+00  0.00000000E+00  0.00000000E+00
