# Supplementary material for: Stick or Spill? Scaling Relationships for the Binding Energies of Adsorbates on Single-Atom Alloy Catalysts
Source: J Phys Chem Lett. 2022 Aug 2;13(31):7314–9. doi: 10.1021/acs.jpclett.2c01519 (PMC9376958; doi:10.1021/acs.jpclett.2c01519)
Supplement: Supplementary file 3 — jz2c01519_si_003.zip [file jz2c01519_si_003.zip › structures/CH3/NiAu/CONTCAR]

POSCAR file for NiAu_CH3.xsd | Created o
   1.00000000000000     
     6.2054999999999998   -6.2054999999999998   -0.0000000000000017
     0.0000000000000000    6.2054999999999998   -6.2054999999999998
    11.2895026918963008   11.2895026918963008   11.2895026918963008
   Au   Ni   C    H 
    44     1     1     3
Selective dynamics
Direct
  0.0000000000000000  0.0000000000000000  0.1221488702943390   F   F   F
  0.0034819541090990  0.0042355758572609  0.4869668777386666   T   T   T
  0.2222222222222214  0.1111111111111143  0.0000000000000000   F   F   F
  0.2240052932072920  0.1149126478339524  0.3667319031943734   T   T   T
  0.1113168254215379  0.2222578962310983  0.2437132977253396   T   T   T
  0.3333333333333357  0.0000000000000000  0.1221488702943390   F   F   F
  0.3335223440597809  0.0023599476809714  0.4866247792536789   T   T   T
  0.5555555555555571  0.1111111111111143  0.0000000000000000   F   F   F
  0.5554915596792077  0.1108483316277685  0.3645048875741637   T   T   T
  0.4442453907924189  0.2223582603356671  0.2437422712464054   T   T   T
  0.6666666666666643  0.0000000000000000  0.1221488702943390   F   F   F
  0.6660824555489957  0.9995410532226010  0.4883020849537154   T   T   T
  0.8888888888888928  0.1111111111111143  0.0000000000000000   F   F   F
  0.8881776729041250  0.1105916245361163  0.3644503638944212   T   T   T
  0.7778345457955536  0.2225058234716444  0.2433775803396729   T   T   T
  0.0000000000000000  0.3333333333333357  0.1221488702943390   F   F   F
  0.0014484115213654  0.3322878886659654  0.4866361201692607   T   T   T
  0.2222222222222214  0.4444444444444429  0.0000000000000000   F   F   F
  0.2238431388992494  0.4419265136612918  0.3668097564904909   T   T   T
  0.1112549555838741  0.5551953614049420  0.2440286185895153   T   T   T
  0.3333333333333357  0.3333333333333357  0.1221488702943390   F   F   F
  0.5555555555555571  0.4444444444444429  0.0000000000000000   F   F   F
  0.5507798483329349  0.4420569939713067  0.3670005916525967   T   T   T
  0.4441700129341097  0.5551340176508416  0.2437449805127032   T   T   T
  0.6666666666666643  0.3333333333333357  0.1221488702943390   F   F   F
  0.6611300993962881  0.3323173638464526  0.4871697751426523   T   T   T
  0.8888888888888928  0.4444444444444429  0.0000000000000000   F   F   F
  0.8883205460759815  0.4443802745625451  0.3650081005934197   T   T   T
  0.7770543219535997  0.5551962618863959  0.2440736364709931   T   T   T
  0.0000000000000000  0.6666666666666643  0.1221488702943390   F   F   F
  0.9995247460078096  0.6662351200373484  0.4879629535686981   T   T   T
  0.2222222222222214  0.7777777777777786  0.0000000000000000   F   F   F
  0.2217181179145569  0.7770812155535738  0.3650369733503628   T   T   T
  0.1113021559057353  0.8892573870249844  0.2440046897974842   T   T   T
  0.3333333333333357  0.6666666666666643  0.1221488702943390   F   F   F
  0.3335355996625248  0.6617686777263662  0.4870906044973710   T   T   T
  0.5555555555555571  0.7777777777777786  0.0000000000000000   F   F   F
  0.5553080556647316  0.7777033085018334  0.3645304955532787   T   T   T
  0.4440210404782933  0.8886187634872136  0.2434168680324008   T   T   T
  0.6666666666666643  0.6666666666666643  0.1221488702943390   F   F   F
  0.6632621609128940  0.6639274501378054  0.4868073783755954   T   T   T
  0.8888888888888928  0.7777777777777786  0.0000000000000000   F   F   F
  0.8889030385398096  0.7776165635571229  0.3650061839148390   T   T   T
  0.7778462502328451  0.8886088151293571  0.2433930468195583   T   T   T
  0.3306097343549108  0.3310855310079733  0.4859431918180516   T   T   T
  0.3265431629875367  0.3276494733440901  0.5854760641337193   T   T   T
  0.4494407593551516  0.4423479218748746  0.6033553369003960   T   T   T
  0.3180321250133756  0.2044387289559177  0.6031264502263972   T   T   T
  0.2115276513618043  0.3355995919945283  0.6031224088689523   T   T   T
 
  0.00000000E+00  0.00000000E+00  0.00000000E+00
  0.00000000E+00  0.00000000E+00  0.00000000E+00
  0.00000000E+00  0.00000000E+00  0.00000000E+00
  0.00000000E+00  0.00000000E+00  0.00000000E+00
  0.00000000E+00  0.00000000E+00  0.00000000E+00
  0.00000000E+00  0.00000000E+00  0.00000000E+00
  0.00000000E+00  0.00000000E+00  0.00000000E+00
  0.00000000E+00  0.00000000E+00  0.00000000E+00
  0.00000000E+00  0.00000000E+00  0.00000000E+00
  0.00000000E+00  0.00000000E+00  0.00000000E+00
  0.00000000E+00  0.00000000E+00  0.00000000E+00
  0.00000000E+00  0.00000000E+00  0.00000000E+00
  0.00000000E+00  0.00000000E+00  0.00000000E+00
  0.00000000E+00  0.00000000E+00  0.00000000E+00
  0.00000000E+00  0.00000000E+00  0.00000000E+00
  0.00000000E+00  0.00000000E+00  0.00000000E+00
  0.00000000E+00  0.00000000E+00  0.00000000E+00
  0.00000000E+00  0.00000000E+00  0.00000000E+00
  0.00000000E+00  0.00000000E+00  0.00000000E+00
  0.00000000E+00  0.00000000E+00  0.00000000E+00
  0.00000000E+00  0.00000000E+00  0.00000000E+00
  0.00000000E+00  0.00000000E+00  0.00000000E+00
  0.00000000E+00  0.00000000E+00  0.00000000E+00
  0.00000000E+00  0.00000000E+00  0.00000000E+00
  0.00000000E+00  0.00000000E+00  0.00000000E+00
  0.00000000E+00  0.00000000E+00  0.00000000E+00
  0.00000000E+00  0.00000000E+00  0.00000000E+00
  0.00000000E+00  0.00000000E+00  0.00000000E+00
  0.00000000E+00  0.00000000E+00  0.00000000E+00
  0.00000000E+00  0.00000000E+00  0.00000000E+00
  0.00000000E+00  0.00000000E+00  0.00000000E+00
  0.00000000E+00  0.00000000E+00  0.00000000E+00
  0.00000000E+00  0.00000000E+00  0.00000000E+00
  0.00000000E+00  0.00000000E+00  0.00000000E+00
  0.00000000E+00  0.00000000E+00  0.00000000E+00
  0.00000000E+00  0.00000000E+00  0.00000000E+00
  0.00000000E+00  0.00000000E+00  0.00000000E+00
  0.00000000E+00  0.00000000E+00  0.00000000E+00
  0.00000000E+00  0.00000000E+00  0.00000000E+00
  0.00000000E+00  0.00000000E+00  0.00000000E+00
  0.00000000E+00  0.00000000E+00  0.00000000E+00
  0.00000000E+00  0.00000000E+00  0.00000000E+00
  0.00000000E+00  0.00000000E+00  0.00000000E+00
  0.00000000E+00  0.00000000E+00  0.00000000E+00
  0.00000000E+00  0.00000000E+00  0.00000000E+00
  0.00000000E+00  0.00000000E+00  0.00000000E+00
  0.00000000E+00  0.00000000E+00  0.00000000E+00
  0.00000000E+00  0.00000000E+00  0.00000000E+00
  0.00000000E+00  0.00000000E+00  0.00000000E+00
