# Supplementary material for: Stick or Spill? Scaling Relationships for the Binding Energies of Adsorbates on Single-Atom Alloy Catalysts
Source: J Phys Chem Lett. 2022 Aug 2;13(31):7314–9. doi: 10.1021/acs.jpclett.2c01519 (PMC9376958; doi:10.1021/acs.jpclett.2c01519)
Supplement: Supplementary file 3 — jz2c01519_si_003.zip [file jz2c01519_si_003.zip › structures/CH3/NiCu_hollow/CONTCAR]

Cu Ni C  H
   1.00000000000000     
     5.4129024099830199   -5.4129024099830199   -0.0000000000000023
     0.0000000000000000    5.4129024099830199   -5.4129024099830199
    10.5849666302417997   10.5849666302417997   10.5849666302417997
   Cu   Ni   C    H 
    44     1     1     3
Selective dynamics
Direct
  0.0000000000000000  0.0000000000000000  0.1136391260021554   F   F   F
  0.0050787047482972  0.0042541975811030  0.4504228748572699   T   T   T
  0.2222222222222214  0.1111111111111143  0.0000000000000000   F   F   F
  0.2257251922515779  0.1155180423088780  0.3390330725592449   T   T   T
  0.1116396734655466  0.2227712948943472  0.2257739527277770   T   T   T
  0.3333333333333357  0.0000000000000000  0.1136391260021554   F   F   F
  0.3352585890694009  0.0001069555836287  0.4496253948328424   T   T   T
  0.5555555555555571  0.1111111111111143  0.0000000000000000   F   F   F
  0.5591454840644448  0.1146675198356141  0.3391587426981183   T   T   T
  0.4456790705517011  0.2231244953410446  0.2260573253547792   T   T   T
  0.6666666666666643  0.0000000000000000  0.1136391260021554   F   F   F
  0.6713222815284491  0.0029927156653963  0.4502994988245411   T   T   T
  0.8888888888888928  0.1111111111111143  0.0000000000000000   F   F   F
  0.8925990052657451  0.1135549634078267  0.3388653080101524   T   T   T
  0.7793615781549553  0.2229360140497911  0.2263562086863065   T   T   T
  0.0000000000000000  0.3333333333333357  0.1136391260021554   F   F   F
  0.0051241876177569  0.3355546961965130  0.4504271509037836   T   T   T
  0.2222222222222214  0.4444444444444429  0.0000000000000000   F   F   F
  0.2257455816895199  0.4446910552258729  0.3390154090477223   T   T   T
  0.1119664752349775  0.5559838821077531  0.2265217861333279   T   T   T
  0.3333333333333357  0.3333333333333357  0.1136391260021554   F   F   F
  0.5555555555555571  0.4444444444444429  0.0000000000000000   F   F   F
  0.5566386921594549  0.4455912213475232  0.3393461864508889   T   T   T
  0.4457561206286595  0.5565350851786012  0.2260242327738387   T   T   T
  0.6666666666666643  0.3333333333333357  0.1136391260021554   F   F   F
  0.6693651903787072  0.3367437240168645  0.4533051590693388   T   T   T
  0.8888888888888928  0.4444444444444429  0.0000000000000000   F   F   F
  0.8895819853784246  0.4455785948880048  0.3397420927742608   T   T   T
  0.7784445231298484  0.5562184162345498  0.2267113090774880   T   T   T
  0.0000000000000000  0.6666666666666643  0.1136391260021554   F   F   F
  0.0076767118703441  0.6711684034923472  0.4504135871882031   T   T   T
  0.2222222222222214  0.7777777777777786  0.0000000000000000   F   F   F
  0.2249726984537090  0.7796826219763127  0.3379313266124060   T   T   T
  0.1119068807486755  0.8898354254579501  0.2265365823985641   T   T   T
  0.3333333333333357  0.6666666666666643  0.1136391260021554   F   F   F
  0.3353782270942597  0.6698411672535304  0.4496661087094242   T   T   T
  0.5555555555555571  0.7777777777777786  0.0000000000000000   F   F   F
  0.5592226133402308  0.7790528897154982  0.3391553849783709   T   T   T
  0.4460752218618484  0.8900035523417148  0.2263402854684062   T   T   T
  0.6666666666666643  0.6666666666666643  0.1136391260021554   F   F   F
  0.6692409210411034  0.6673089012227245  0.4534341575507858   T   T   T
  0.8888888888888928  0.7777777777777786  0.0000000000000000   F   F   F
  0.8895059364149067  0.7785023661659215  0.3398076906310460   T   T   T
  0.7793730968247539  0.8904061384518230  0.2263691344520936   T   T   T
  0.3397157219909184  0.3372105579391549  0.4515889241622590   T   T   T
  0.5302566698667568  0.4326779325387770  0.5417737321414632   T   T   T
  0.6021017176254471  0.5845134319497450  0.5673827270226429   T   T   T
  0.6023362897326704  0.3526552156488797  0.5671991198935155   T   T   T
  0.3697797156006626  0.3522487910892018  0.5611794995368300   T   T   T
 
  0.00000000E+00  0.00000000E+00  0.00000000E+00
  0.00000000E+00  0.00000000E+00  0.00000000E+00
  0.00000000E+00  0.00000000E+00  0.00000000E+00
  0.00000000E+00  0.00000000E+00  0.00000000E+00
  0.00000000E+00  0.00000000E+00  0.00000000E+00
  0.00000000E+00  0.00000000E+00  0.00000000E+00
  0.00000000E+00  0.00000000E+00  0.00000000E+00
  0.00000000E+00  0.00000000E+00  0.00000000E+00
  0.00000000E+00  0.00000000E+00  0.00000000E+00
  0.00000000E+00  0.00000000E+00  0.00000000E+00
  0.00000000E+00  0.00000000E+00  0.00000000E+00
  0.00000000E+00  0.00000000E+00  0.00000000E+00
  0.00000000E+00  0.00000000E+00  0.00000000E+00
  0.00000000E+00  0.00000000E+00  0.00000000E+00
  0.00000000E+00  0.00000000E+00  0.00000000E+00
  0.00000000E+00  0.00000000E+00  0.00000000E+00
  0.00000000E+00  0.00000000E+00  0.00000000E+00
  0.00000000E+00  0.00000000E+00  0.00000000E+00
  0.00000000E+00  0.00000000E+00  0.00000000E+00
  0.00000000E+00  0.00000000E+00  0.00000000E+00
  0.00000000E+00  0.00000000E+00  0.00000000E+00
  0.00000000E+00  0.00000000E+00  0.00000000E+00
  0.00000000E+00  0.00000000E+00  0.00000000E+00
  0.00000000E+00  0.00000000E+00  0.00000000E+00
  0.00000000E+00  0.00000000E+00  0.00000000E+00
  0.00000000E+00  0.00000000E+00  0.00000000E+00
  0.00000000E+00  0.00000000E+00  0.00000000E+00
  0.00000000E+00  0.00000000E+00  0.00000000E+00
  0.00000000E+00  0.00000000E+00  0.00000000E+00
  0.00000000E+00  0.00000000E+00  0.00000000E+00
  0.00000000E+00  0.00000000E+00  0.00000000E+00
  0.00000000E+00  0.00000000E+00  0.00000000E+00
  0.00000000E+00  0.00000000E+00  0.00000000E+00
  0.00000000E+00  0.00000000E+00  0.00000000E+00
  0.00000000E+00  0.00000000E+00  0.00000000E+00
  0.00000000E+00  0.00000000E+00  0.00000000E+00
  0.00000000E+00  0.00000000E+00  0.00000000E+00
  0.00000000E+00  0.00000000E+00  0.00000000E+00
  0.00000000E+00  0.00000000E+00  0.00000000E+00
  0.00000000E+00  0.00000000E+00  0.00000000E+00
  0.00000000E+00  0.00000000E+00  0.00000000E+00
  0.00000000E+00  0.00000000E+00  0.00000000E+00
  0.00000000E+00  0.00000000E+00  0.00000000E+00
  0.00000000E+00  0.00000000E+00  0.00000000E+00
  0.00000000E+00  0.00000000E+00  0.00000000E+00
  0.00000000E+00  0.00000000E+00  0.00000000E+00
  0.00000000E+00  0.00000000E+00  0.00000000E+00
  0.00000000E+00  0.00000000E+00  0.00000000E+00
  0.00000000E+00  0.00000000E+00  0.00000000E+00
