# Supplementary material for: Stick or Spill? Scaling Relationships for the Binding Energies of Adsorbates on Single-Atom Alloy Catalysts
Source: J Phys Chem Lett. 2022 Aug 2;13(31):7314–9. doi: 10.1021/acs.jpclett.2c01519 (PMC9376958; doi:10.1021/acs.jpclett.2c01519)
Supplement: Supplementary file 3 — jz2c01519_si_003.zip [file jz2c01519_si_003.zip › structures/CH3/RhCu/CONTCAR]

POSCAR file for CH3_top.xsd | Created on
   1.00000000000000     
     5.4128999999999996   -5.4128999999999996   -0.0000000000000013
     0.0000000000000000    5.4128999999999996   -5.4128999999999996
    10.5849693585628994   10.5849693585628994   10.5849693585628994
   Cu   Rh   C    H 
    44     1     1     3
Selective dynamics
Direct
  0.2222222222222214  0.1111111111111143  0.0000000000000000   F   F   F
  0.2222222222222214  0.4444444444444429  0.0000000000000000   F   F   F
  0.2222222222222214  0.7777777777777786  0.0000000000000000   F   F   F
  0.5555555555555571  0.1111111111111143  0.0000000000000000   F   F   F
  0.5555555555555571  0.4444444444444429  0.0000000000000000   F   F   F
  0.5555555555555571  0.7777777777777786  0.0000000000000000   F   F   F
  0.8888888888888928  0.1111111111111143  0.0000000000000000   F   F   F
  0.8888888888888928  0.4444444444444429  0.0000000000000000   F   F   F
  0.8888888888888928  0.7777777777777786  0.0000000000000000   F   F   F
  0.0000000000000000  0.0000000000000000  0.1136391260021554   F   F   F
  0.0000000000000000  0.3333333333333357  0.1136391260021554   F   F   F
  0.0000000000000000  0.6666666666666643  0.1136391260021554   F   F   F
  0.3333333333333357  0.0000000000000000  0.1136391260021554   F   F   F
  0.3333333333333357  0.3333333333333357  0.1136391260021554   F   F   F
  0.3333333333333357  0.6666666666666643  0.1136391260021554   F   F   F
  0.6666666666666643  0.0000000000000000  0.1136391260021554   F   F   F
  0.6666666666666643  0.3333333333333357  0.1136391260021554   F   F   F
  0.6666666666666643  0.6666666666666643  0.1136391260021554   F   F   F
  0.9975850377674451  0.9969248450100252  0.4515430329453800   T   T   T
  0.2221945913359832  0.1109078066346096  0.3385793667285910   T   T   T
  0.1108990030478590  0.2219203157239352  0.2261493315309304   T   T   T
  0.3328960867864151  0.9971828622312043  0.4516282995448809   T   T   T
  0.5552645157732575  0.1108869112445850  0.3388899475480966   T   T   T
  0.4444026696715256  0.2219498893985516  0.2261714267359721   T   T   T
  0.6665215171705774  0.9994606746412643  0.4507619670168687   T   T   T
  0.8890793685562232  0.1108532593723986  0.3388786490130678   T   T   T
  0.7776224208408336  0.2218500877586016  0.2263249186818861   T   T   T
  0.9978479599185777  0.3331009886732790  0.4516362893835563   T   T   T
  0.2220807144822876  0.4438656722473706  0.3385616344239588   T   T   T
  0.1107177237773761  0.5556366699526316  0.2262867069870198   T   T   T
  0.5551977993449581  0.4439660071545680  0.3385761369150094   T   T   T
  0.4444042043203321  0.5554454935075488  0.2261581472625570   T   T   T
  0.6690694038386633  0.3331021432619094  0.4515290355399414   T   T   T
  0.8886760618615033  0.4438752201701993  0.3390218561643558   T   T   T
  0.7782855648860378  0.5556379798853524  0.2263019308556034   T   T   T
  0.9998014057045046  0.6661403149132510  0.4514122569618986   T   T   T
  0.2222071764888968  0.7775023841093874  0.3390241549017113   T   T   T
  0.1107091710998782  0.8880885148960767  0.2262834407985087   T   T   T
  0.3328198899354871  0.6683584151943278  0.4515159246849334   T   T   T
  0.5552188314185573  0.7770329303664192  0.3388825705455066   T   T   T
  0.4444846964087843  0.8887461881188035  0.2263151902353832   T   T   T
  0.6687257276748323  0.6681252769273006  0.4516250099821462   T   T   T
  0.8886169273756160  0.7774279579762124  0.3390276509864936   T   T   T
  0.7776063772441060  0.8887326172351760  0.2263060296030860   T   T   T
  0.3331647205992248  0.3327827374736970  0.4592212009645181   T   T   T
  0.3331977748619757  0.3314334104721081  0.5737647853641855   T   T   T
  0.3866368583435413  0.4860440413127953  0.5934012369346020   T   T   T
  0.4344902566242617  0.2778704514237927  0.5931240629015353   T   T   T
  0.1784753534095856  0.2299866887638511  0.5932406382159636   T   T   T
 
  0.00000000E+00  0.00000000E+00  0.00000000E+00
  0.00000000E+00  0.00000000E+00  0.00000000E+00
  0.00000000E+00  0.00000000E+00  0.00000000E+00
  0.00000000E+00  0.00000000E+00  0.00000000E+00
  0.00000000E+00  0.00000000E+00  0.00000000E+00
  0.00000000E+00  0.00000000E+00  0.00000000E+00
  0.00000000E+00  0.00000000E+00  0.00000000E+00
  0.00000000E+00  0.00000000E+00  0.00000000E+00
  0.00000000E+00  0.00000000E+00  0.00000000E+00
  0.00000000E+00  0.00000000E+00  0.00000000E+00
  0.00000000E+00  0.00000000E+00  0.00000000E+00
  0.00000000E+00  0.00000000E+00  0.00000000E+00
  0.00000000E+00  0.00000000E+00  0.00000000E+00
  0.00000000E+00  0.00000000E+00  0.00000000E+00
  0.00000000E+00  0.00000000E+00  0.00000000E+00
  0.00000000E+00  0.00000000E+00  0.00000000E+00
  0.00000000E+00  0.00000000E+00  0.00000000E+00
  0.00000000E+00  0.00000000E+00  0.00000000E+00
  0.00000000E+00  0.00000000E+00  0.00000000E+00
  0.00000000E+00  0.00000000E+00  0.00000000E+00
  0.00000000E+00  0.00000000E+00  0.00000000E+00
  0.00000000E+00  0.00000000E+00  0.00000000E+00
  0.00000000E+00  0.00000000E+00  0.00000000E+00
  0.00000000E+00  0.00000000E+00  0.00000000E+00
  0.00000000E+00  0.00000000E+00  0.00000000E+00
  0.00000000E+00  0.00000000E+00  0.00000000E+00
  0.00000000E+00  0.00000000E+00  0.00000000E+00
  0.00000000E+00  0.00000000E+00  0.00000000E+00
  0.00000000E+00  0.00000000E+00  0.00000000E+00
  0.00000000E+00  0.00000000E+00  0.00000000E+00
  0.00000000E+00  0.00000000E+00  0.00000000E+00
  0.00000000E+00  0.00000000E+00  0.00000000E+00
  0.00000000E+00  0.00000000E+00  0.00000000E+00
  0.00000000E+00  0.00000000E+00  0.00000000E+00
  0.00000000E+00  0.00000000E+00  0.00000000E+00
  0.00000000E+00  0.00000000E+00  0.00000000E+00
  0.00000000E+00  0.00000000E+00  0.00000000E+00
  0.00000000E+00  0.00000000E+00  0.00000000E+00
  0.00000000E+00  0.00000000E+00  0.00000000E+00
  0.00000000E+00  0.00000000E+00  0.00000000E+00
  0.00000000E+00  0.00000000E+00  0.00000000E+00
  0.00000000E+00  0.00000000E+00  0.00000000E+00
  0.00000000E+00  0.00000000E+00  0.00000000E+00
  0.00000000E+00  0.00000000E+00  0.00000000E+00
  0.00000000E+00  0.00000000E+00  0.00000000E+00
  0.00000000E+00  0.00000000E+00  0.00000000E+00
  0.00000000E+00  0.00000000E+00  0.00000000E+00
  0.00000000E+00  0.00000000E+00  0.00000000E+00
  0.00000000E+00  0.00000000E+00  0.00000000E+00
