# Supplementary material for: Stick or Spill? Scaling Relationships for the Binding Energies of Adsorbates on Single-Atom Alloy Catalysts
Source: J Phys Chem Lett. 2022 Aug 2;13(31):7314–9. doi: 10.1021/acs.jpclett.2c01519 (PMC9376958; doi:10.1021/acs.jpclett.2c01519)
Supplement: Supplementary file 3 — jz2c01519_si_003.zip [file jz2c01519_si_003.zip › structures/CH3/RhAg/CONTCAR]

POSCAR file for CH3_top.xsd | Created on
   1.00000000000000     
     6.1619999999999999   -6.1619999999999999    0.0000000000000012
     0.0000000000000000    6.1619999999999999   -6.1619999999999999
    11.2508360252295994   11.2508360252295994   11.2508360252295994
   Ag   Rh   C    H 
    44     1     1     3
Selective dynamics
Direct
  0.2222222222222214  0.1111111111111072  0.0000000000000000   F   F   F
  0.2222222222222214  0.4444444444444429  0.0000000000000000   F   F   F
  0.2222222222222214  0.7777777777777786  0.0000000000000000   F   F   F
  0.5555555555555571  0.1111111111111143  0.0000000000000000   F   F   F
  0.5555555555555571  0.4444444444444429  0.0000000000000000   F   F   F
  0.5555555555555571  0.7777777777777786  0.0000000000000000   F   F   F
  0.8888888888888857  0.1111111111111072  0.0000000000000000   F   F   F
  0.8888888888888857  0.4444444444444429  0.0000000000000000   F   F   F
  0.8888888888888857  0.7777777777777786  0.0000000000000000   F   F   F
  0.0000000000000000  0.0000000000000000  0.1217094738793350   F   F   F
  0.0000000000000000  0.3333333333333357  0.1217094738793350   F   F   F
  0.0000000000000000  0.6666666666666643  0.1217094738793350   F   F   F
  0.3333333333333357  0.0000000000000000  0.1217094738793350   F   F   F
  0.3333333333333357  0.3333333333333357  0.1217094738793350   F   F   F
  0.3333333333333357  0.6666666666666643  0.1217094738793350   F   F   F
  0.6666666666666643  0.0000000000000000  0.1217094738793350   F   F   F
  0.6666666666666643  0.3333333333333357  0.1217094738793350   F   F   F
  0.6666666666666643  0.6666666666666643  0.1217094738793350   F   F   F
  0.9998754087064046  0.0009242187081079  0.4848860977421131   T   T   T
  0.2209626866761107  0.1113789546184870  0.3637046817442454   T   T   T
  0.1100127046774732  0.2215688000021503  0.2426306226821588   T   T   T
  0.3305620950640918  0.0013364589019074  0.4850523422065524   T   T   T
  0.5534701703484578  0.1099142015523707  0.3638058199775106   T   T   T
  0.4433965492518596  0.2215744019975673  0.2426385199511097   T   T   T
  0.6639144296985201  0.9983155335404902  0.4848338985440579   T   T   T
  0.8867804976415631  0.1098690939131093  0.3637606029216338   T   T   T
  0.7767973038943051  0.2217776034748006  0.2429271760289133   T   T   T
  0.0001522259631778  0.3316581002129498  0.4849928654740634   T   T   T
  0.2209180944210703  0.4424625389661553  0.3637026505705978   T   T   T
  0.1098011114988525  0.5551269663138849  0.2431998349321578   T   T   T
  0.5521063433390246  0.4425392145589622  0.3637012568260615   T   T   T
  0.4433913442396905  0.5549534534632906  0.2426437818388748   T   T   T
  0.6610171900190839  0.3316923803235179  0.4850251636410716   T   T   T
  0.8868069607581762  0.4431149937262027  0.3645828998266590   T   T   T
  0.7771692070619989  0.5551390627634278  0.2431720236399168   T   T   T
  0.9971750374964466  0.6649508319900497  0.4858008465657194   T   T   T
  0.2202214257127173  0.7765959757391299  0.3646177052562397   T   T   T
  0.1098116585199448  0.8877919605588515  0.2431966315595314   T   T   T
  0.3305384746980961  0.6621532500049870  0.4849840790459710   T   T   T
  0.5534672332127317  0.7764734174942286  0.3638118709142928   T   T   T
  0.4431948808555814  0.8881567054450222  0.2429467350027553   T   T   T
  0.6607089581073087  0.6617694553986593  0.4851267872719526   T   T   T
  0.8867426637328244  0.7765562002690704  0.3645833999068766   T   T   T
  0.7767826149688348  0.8881303797007667  0.2429292974427229   T   T   T
  0.3302384568180904  0.3314306984272519  0.4831329027111081   T   T   T
  0.3255114141110531  0.3284953238955345  0.5896140361589374   T   T   T
  0.3813547884813390  0.4654019890787077  0.6086874372141472   T   T   T
  0.4057911968682085  0.2717466259416386  0.6086612608490987   T   T   T
  0.1878544452773730  0.2474039590656606  0.6078946336112414   T   T   T
 
  0.00000000E+00  0.00000000E+00  0.00000000E+00
  0.00000000E+00  0.00000000E+00  0.00000000E+00
  0.00000000E+00  0.00000000E+00  0.00000000E+00
  0.00000000E+00  0.00000000E+00  0.00000000E+00
  0.00000000E+00  0.00000000E+00  0.00000000E+00
  0.00000000E+00  0.00000000E+00  0.00000000E+00
  0.00000000E+00  0.00000000E+00  0.00000000E+00
  0.00000000E+00  0.00000000E+00  0.00000000E+00
  0.00000000E+00  0.00000000E+00  0.00000000E+00
  0.00000000E+00  0.00000000E+00  0.00000000E+00
  0.00000000E+00  0.00000000E+00  0.00000000E+00
  0.00000000E+00  0.00000000E+00  0.00000000E+00
  0.00000000E+00  0.00000000E+00  0.00000000E+00
  0.00000000E+00  0.00000000E+00  0.00000000E+00
  0.00000000E+00  0.00000000E+00  0.00000000E+00
  0.00000000E+00  0.00000000E+00  0.00000000E+00
  0.00000000E+00  0.00000000E+00  0.00000000E+00
  0.00000000E+00  0.00000000E+00  0.00000000E+00
  0.00000000E+00  0.00000000E+00  0.00000000E+00
  0.00000000E+00  0.00000000E+00  0.00000000E+00
  0.00000000E+00  0.00000000E+00  0.00000000E+00
  0.00000000E+00  0.00000000E+00  0.00000000E+00
  0.00000000E+00  0.00000000E+00  0.00000000E+00
  0.00000000E+00  0.00000000E+00  0.00000000E+00
  0.00000000E+00  0.00000000E+00  0.00000000E+00
  0.00000000E+00  0.00000000E+00  0.00000000E+00
  0.00000000E+00  0.00000000E+00  0.00000000E+00
  0.00000000E+00  0.00000000E+00  0.00000000E+00
  0.00000000E+00  0.00000000E+00  0.00000000E+00
  0.00000000E+00  0.00000000E+00  0.00000000E+00
  0.00000000E+00  0.00000000E+00  0.00000000E+00
  0.00000000E+00  0.00000000E+00  0.00000000E+00
  0.00000000E+00  0.00000000E+00  0.00000000E+00
  0.00000000E+00  0.00000000E+00  0.00000000E+00
  0.00000000E+00  0.00000000E+00  0.00000000E+00
  0.00000000E+00  0.00000000E+00  0.00000000E+00
  0.00000000E+00  0.00000000E+00  0.00000000E+00
  0.00000000E+00  0.00000000E+00  0.00000000E+00
  0.00000000E+00  0.00000000E+00  0.00000000E+00
  0.00000000E+00  0.00000000E+00  0.00000000E+00
  0.00000000E+00  0.00000000E+00  0.00000000E+00
  0.00000000E+00  0.00000000E+00  0.00000000E+00
  0.00000000E+00  0.00000000E+00  0.00000000E+00
  0.00000000E+00  0.00000000E+00  0.00000000E+00
  0.00000000E+00  0.00000000E+00  0.00000000E+00
  0.00000000E+00  0.00000000E+00  0.00000000E+00
  0.00000000E+00  0.00000000E+00  0.00000000E+00
  0.00000000E+00  0.00000000E+00  0.00000000E+00
  0.00000000E+00  0.00000000E+00  0.00000000E+00
