# Supplementary material for: Stick or Spill? Scaling Relationships for the Binding Energies of Adsorbates on Single-Atom Alloy Catalysts
Source: J Phys Chem Lett. 2022 Aug 2;13(31):7314–9. doi: 10.1021/acs.jpclett.2c01519 (PMC9376958; doi:10.1021/acs.jpclett.2c01519)
Supplement: Supplementary file 3 — jz2c01519_si_003.zip [file jz2c01519_si_003.zip › structures/CH3/Pt/CONTCAR]

POSCAR file for Pt_CH3.xsd | Created on 
   1.00000000000000     
     5.9374851000000000   -5.9374851000000000    0.0000000000000013
     0.0000000000000000    5.9374851000000000   -5.9374851000000000
    11.0512672252295996   11.0512672252295996   11.0512672252295996
   Pt   C    H 
    45     1     3
Selective dynamics
Direct
  0.0000000000000000  0.0000000000000000  0.1193927453243617   F   F   F
 -0.0000663523002660 -0.0001432910108994  0.4760887713688531   T   T   T
  0.2222222222222214  0.1111111111111143  0.0000000000000000   F   F   F
  0.2236010547353787  0.1137659833097666  0.3579642575944378   T   T   T
  0.1121052871084442  0.2228112467283524  0.2385980932410912   T   T   T
  0.3333333333333357  0.0000000000000000  0.1193927453243617   F   F   F
  0.3335970910994309 -0.0003888461748997  0.4759351033685516   T   T   T
  0.5555555555555571  0.1111111111111143  0.0000000000000000   F   F   F
  0.5558262933795152  0.1115214995907445  0.3556911747285893   T   T   T
  0.4440869137836854  0.2227717774822663  0.2385926986192726   T   T   T
  0.6666666666666643  0.0000000000000000  0.1193927453243617   F   F   F
  0.6671919612428394  0.0007035793392130  0.4760689435795445   T   T   T
  0.8888888888888857  0.1111111111111143  0.0000000000000000   F   F   F
  0.8892437825920437  0.1114842095085768  0.3557023588065900   T   T   T
  0.7777530663237396  0.2221379494348497  0.2373463676724398   T   T   T
  0.0000000000000000  0.3333333333333357  0.1193927453243617   F   F   F
 -0.0003632627601913  0.3342345573199373  0.4759083895781274   T   T   T
  0.2222222222222214  0.4444444444444429  0.0000000000000000   F   F   F
  0.2236307487678275  0.4437737127373372  0.3578755618920042   T   T   T
  0.1113190266016854  0.5555496959691804  0.2371167375102681   T   T   T
  0.3333333333333357  0.3333333333333357  0.1193927453243617   F   F   F
  0.3342207992442868  0.3344846664376752  0.4860442728243531   T   T   T
  0.5555555555555571  0.4444444444444429  0.0000000000000000   F   F   F
  0.5537276881105093  0.4437178955344315  0.3578341382382715   T   T   T
  0.4441416424124022  0.5548373403567985  0.2385682723628217   T   T   T
  0.6666666666666643  0.3333333333333357  0.1193927453243617   F   F   F
  0.6682123309931947  0.3342544057313339  0.4759893107455537   T   T   T
  0.8888888888888857  0.4444444444444429  0.0000000000000000   F   F   F
  0.8892681511648421  0.4450463944537789  0.3550082589101954   T   T   T
  0.7776584284562272  0.5556062867686572  0.2371145863798758   T   T   T
  0.0000000000000000  0.6666666666666643  0.1193927453243617   F   F   F
  0.0005259286394170  0.6673531767794662  0.4758725905446762   T   T   T
  0.2222222222222214  0.7777777777777786  0.0000000000000000   F   F   F
  0.2222835725084812  0.7780502082024017  0.3549935957912332   T   T   T
  0.1113745909147574  0.8893038173828733  0.2371346195603773   T   T   T
  0.3333333333333357  0.6666666666666643  0.1193927453243617   F   F   F
  0.3335525047889329  0.6681914483530710  0.4759569956379591   T   T   T
  0.5555555555555571  0.7777777777777786  0.0000000000000000   F   F   F
  0.5557774857459680  0.7781014734399871  0.3556643136261404   T   T   T
  0.4447898165733664  0.8891330838882304  0.2373377489093938   T   T   T
  0.6666666666666643  0.6666666666666643  0.1193927453243617   F   F   F
  0.6685245783997807  0.6684167623030486  0.4758099511987613   T   T   T
  0.8888888888888857  0.7777777777777786  0.0000000000000000   F   F   F
  0.8894067739262054  0.7781555763949289  0.3550025955654690   T   T   T
  0.7778117838788168  0.8891803247621480  0.2373534651673511   T   T   T
  0.3377164733035313  0.3391631304347656  0.5943492512727463   T   T   T
  0.4668671571791562  0.4603310927685105  0.6112021346298924   T   T   T
  0.3301415494422484  0.2112899766747632  0.6126239967788146   T   T   T
  0.2178837813912473  0.3482418358753165  0.6121616168762676   T   T   T
 
  0.00000000E+00  0.00000000E+00  0.00000000E+00
  0.00000000E+00  0.00000000E+00  0.00000000E+00
  0.00000000E+00  0.00000000E+00  0.00000000E+00
  0.00000000E+00  0.00000000E+00  0.00000000E+00
  0.00000000E+00  0.00000000E+00  0.00000000E+00
  0.00000000E+00  0.00000000E+00  0.00000000E+00
  0.00000000E+00  0.00000000E+00  0.00000000E+00
  0.00000000E+00  0.00000000E+00  0.00000000E+00
  0.00000000E+00  0.00000000E+00  0.00000000E+00
  0.00000000E+00  0.00000000E+00  0.00000000E+00
  0.00000000E+00  0.00000000E+00  0.00000000E+00
  0.00000000E+00  0.00000000E+00  0.00000000E+00
  0.00000000E+00  0.00000000E+00  0.00000000E+00
  0.00000000E+00  0.00000000E+00  0.00000000E+00
  0.00000000E+00  0.00000000E+00  0.00000000E+00
  0.00000000E+00  0.00000000E+00  0.00000000E+00
  0.00000000E+00  0.00000000E+00  0.00000000E+00
  0.00000000E+00  0.00000000E+00  0.00000000E+00
  0.00000000E+00  0.00000000E+00  0.00000000E+00
  0.00000000E+00  0.00000000E+00  0.00000000E+00
  0.00000000E+00  0.00000000E+00  0.00000000E+00
  0.00000000E+00  0.00000000E+00  0.00000000E+00
  0.00000000E+00  0.00000000E+00  0.00000000E+00
  0.00000000E+00  0.00000000E+00  0.00000000E+00
  0.00000000E+00  0.00000000E+00  0.00000000E+00
  0.00000000E+00  0.00000000E+00  0.00000000E+00
  0.00000000E+00  0.00000000E+00  0.00000000E+00
  0.00000000E+00  0.00000000E+00  0.00000000E+00
  0.00000000E+00  0.00000000E+00  0.00000000E+00
  0.00000000E+00  0.00000000E+00  0.00000000E+00
  0.00000000E+00  0.00000000E+00  0.00000000E+00
  0.00000000E+00  0.00000000E+00  0.00000000E+00
  0.00000000E+00  0.00000000E+00  0.00000000E+00
  0.00000000E+00  0.00000000E+00  0.00000000E+00
  0.00000000E+00  0.00000000E+00  0.00000000E+00
  0.00000000E+00  0.00000000E+00  0.00000000E+00
  0.00000000E+00  0.00000000E+00  0.00000000E+00
  0.00000000E+00  0.00000000E+00  0.00000000E+00
  0.00000000E+00  0.00000000E+00  0.00000000E+00
  0.00000000E+00  0.00000000E+00  0.00000000E+00
  0.00000000E+00  0.00000000E+00  0.00000000E+00
  0.00000000E+00  0.00000000E+00  0.00000000E+00
  0.00000000E+00  0.00000000E+00  0.00000000E+00
  0.00000000E+00  0.00000000E+00  0.00000000E+00
  0.00000000E+00  0.00000000E+00  0.00000000E+00
  0.00000000E+00  0.00000000E+00  0.00000000E+00
  0.00000000E+00  0.00000000E+00  0.00000000E+00
  0.00000000E+00  0.00000000E+00  0.00000000E+00
  0.00000000E+00  0.00000000E+00  0.00000000E+00
