# Supplementary material for: Stick or Spill? Scaling Relationships for the Binding Energies of Adsorbates on Single-Atom Alloy Catalysts
Source: J Phys Chem Lett. 2022 Aug 2;13(31):7314–9. doi: 10.1021/acs.jpclett.2c01519 (PMC9376958; doi:10.1021/acs.jpclett.2c01519)
Supplement: Supplementary file 3 — jz2c01519_si_003.zip [file jz2c01519_si_003.zip › structures/CH2/PtAg/CONTCAR]

POSCAR file for PtAg_CH2f1.xsd | Created
   1.00000000000000     
     6.1619999999999999   -6.1619999999999999    0.0000000000000012
     0.0000000000000000    6.1619999999999999   -6.1619999999999999
    11.2508360252295994   11.2508360252295994   11.2508360252295994
   H    Ag   Pt   C 
     2    44     1     1
Selective dynamics
Direct
  0.2283078634793400  0.4251239930269811  0.5996565587203930   T   T   T
  0.4693266624703446  0.5361414569409658  0.5975841866368852   T   T   T
  0.0000000000000000  0.0000000000000000  0.1217094738793350   F   F   F
  0.0037211479052443  0.0041919405485113  0.4857524992714666   T   T   T
  0.2222222222222214  0.1111111111111072  0.0000000000000000   F   F   F
  0.2243851645605770  0.1125481488156571  0.3633061422041248   T   T   T
  0.1115394416144339  0.2224012341288917  0.2426614253105466   T   T   T
  0.3333333333333357  0.0000000000000000  0.1217094738793350   F   F   F
  0.3349260828325369  0.0056369682198750  0.4855303123229019   T   T   T
  0.5555555555555571  0.1111111111111143  0.0000000000000000   F   F   F
  0.5562932578823548  0.1125268875724661  0.3639815909837729   T   T   T
  0.4453620263969963  0.2221937071886996  0.2423149938117384   T   T   T
  0.6666666666666643  0.0000000000000000  0.1217094738793350   F   F   F
  0.6676204978424406  0.0022946931973734  0.4847207486114972   T   T   T
  0.8888888888888857  0.1111111111111072  0.0000000000000000   F   F   F
  0.8899619852413621  0.1115170716886229  0.3635312717652169   T   T   T
  0.7784533581419666  0.2228115775703297  0.2428811171408865   T   T   T
  0.0000000000000000  0.3333333333333357  0.1217094738793350   F   F   F
 -0.0028615878883376  0.3333995021279064  0.4833230198704168   T   T   T
  0.2222222222222214  0.4444444444444429  0.0000000000000000   F   F   F
  0.2252757137100502  0.4448238807856629  0.3646139550560638   T   T   T
  0.1125011780747424  0.5563570148935341  0.2439496756606263   T   T   T
  0.3333333333333357  0.3333333333333357  0.1217094738793350   F   F   F
  0.5555555555555571  0.4444444444444429  0.0000000000000000   F   F   F
  0.5551814401738409  0.4441199131670301  0.3632117990404286   T   T   T
  0.4450297908814338  0.5565286786679250  0.2424687319122019   T   T   T
  0.6666666666666643  0.3333333333333357  0.1217094738793350   F   F   F
  0.6660174017892923  0.3355589593056890  0.4859534043882624   T   T   T
  0.8888888888888857  0.4444444444444429  0.0000000000000000   F   F   F
  0.8897344870027635  0.4461722864986960  0.3642934483416616   T   T   T
  0.7786075040820375  0.5561952460952063  0.2428041391574097   T   T   T
  0.0000000000000000  0.6666666666666643  0.1217094738793350   F   F   F
  0.0016846180002847  0.6690965231686057  0.4857439500679527   T   T   T
  0.2222222222222214  0.7777777777777786  0.0000000000000000   F   F   F
  0.2256811596326027  0.7778549920788628  0.3661532928405346   T   T   T
  0.1119130656830785  0.8885982740840369  0.2431559693076415   T   T   T
  0.3333333333333357  0.6666666666666643  0.1217094738793350   F   F   F
  0.3356749744958576  0.6688530103216390  0.4915098527919136   T   T   T
  0.5555555555555571  0.7777777777777786  0.0000000000000000   F   F   F
  0.5556931814460343  0.7791180789204903  0.3638765454331880   T   T   T
  0.4448911041122198  0.8894986562976934  0.2430357801779726   T   T   T
  0.6666666666666643  0.6666666666666643  0.1217094738793350   F   F   F
  0.6728908707378327  0.6720144333814895  0.4828437096804717   T   T   T
  0.8888888888888857  0.7777777777777786  0.0000000000000000   F   F   F
  0.8908921589245663  0.7794959505052701  0.3637356898717043   T   T   T
  0.7787012663869070  0.8895216729952151  0.2426602945815632   T   T   T
  0.3340386004715660  0.3318894861731417  0.4845171794657144   T   T   T
  0.3463600860835967  0.4662720226765685  0.5673536717766868   T   T   T
 
  0.00000000E+00  0.00000000E+00  0.00000000E+00
  0.00000000E+00  0.00000000E+00  0.00000000E+00
  0.00000000E+00  0.00000000E+00  0.00000000E+00
  0.00000000E+00  0.00000000E+00  0.00000000E+00
  0.00000000E+00  0.00000000E+00  0.00000000E+00
  0.00000000E+00  0.00000000E+00  0.00000000E+00
  0.00000000E+00  0.00000000E+00  0.00000000E+00
  0.00000000E+00  0.00000000E+00  0.00000000E+00
  0.00000000E+00  0.00000000E+00  0.00000000E+00
  0.00000000E+00  0.00000000E+00  0.00000000E+00
  0.00000000E+00  0.00000000E+00  0.00000000E+00
  0.00000000E+00  0.00000000E+00  0.00000000E+00
  0.00000000E+00  0.00000000E+00  0.00000000E+00
  0.00000000E+00  0.00000000E+00  0.00000000E+00
  0.00000000E+00  0.00000000E+00  0.00000000E+00
  0.00000000E+00  0.00000000E+00  0.00000000E+00
  0.00000000E+00  0.00000000E+00  0.00000000E+00
  0.00000000E+00  0.00000000E+00  0.00000000E+00
  0.00000000E+00  0.00000000E+00  0.00000000E+00
  0.00000000E+00  0.00000000E+00  0.00000000E+00
  0.00000000E+00  0.00000000E+00  0.00000000E+00
  0.00000000E+00  0.00000000E+00  0.00000000E+00
  0.00000000E+00  0.00000000E+00  0.00000000E+00
  0.00000000E+00  0.00000000E+00  0.00000000E+00
  0.00000000E+00  0.00000000E+00  0.00000000E+00
  0.00000000E+00  0.00000000E+00  0.00000000E+00
  0.00000000E+00  0.00000000E+00  0.00000000E+00
  0.00000000E+00  0.00000000E+00  0.00000000E+00
  0.00000000E+00  0.00000000E+00  0.00000000E+00
  0.00000000E+00  0.00000000E+00  0.00000000E+00
  0.00000000E+00  0.00000000E+00  0.00000000E+00
  0.00000000E+00  0.00000000E+00  0.00000000E+00
  0.00000000E+00  0.00000000E+00  0.00000000E+00
  0.00000000E+00  0.00000000E+00  0.00000000E+00
  0.00000000E+00  0.00000000E+00  0.00000000E+00
  0.00000000E+00  0.00000000E+00  0.00000000E+00
  0.00000000E+00  0.00000000E+00  0.00000000E+00
  0.00000000E+00  0.00000000E+00  0.00000000E+00
  0.00000000E+00  0.00000000E+00  0.00000000E+00
  0.00000000E+00  0.00000000E+00  0.00000000E+00
  0.00000000E+00  0.00000000E+00  0.00000000E+00
  0.00000000E+00  0.00000000E+00  0.00000000E+00
  0.00000000E+00  0.00000000E+00  0.00000000E+00
  0.00000000E+00  0.00000000E+00  0.00000000E+00
  0.00000000E+00  0.00000000E+00  0.00000000E+00
  0.00000000E+00  0.00000000E+00  0.00000000E+00
  0.00000000E+00  0.00000000E+00  0.00000000E+00
  0.00000000E+00  0.00000000E+00  0.00000000E+00
