# Supplementary material for: Stick or Spill? Scaling Relationships for the Binding Energies of Adsorbates on Single-Atom Alloy Catalysts
Source: J Phys Chem Lett. 2022 Aug 2;13(31):7314–9. doi: 10.1021/acs.jpclett.2c01519 (PMC9376958; doi:10.1021/acs.jpclett.2c01519)
Supplement: Supplementary file 3 — jz2c01519_si_003.zip [file jz2c01519_si_003.zip › structures/CH2/RhCu/CONTCAR]

POSCAR file for CH2_bri.xsd | Created on
   1.00000000000000     
     5.4128999999999996   -5.4128999999999996   -0.0000000000000013
     0.0000000000000000    5.4128999999999996   -5.4128999999999996
    10.5849693585628994   10.5849693585628994   10.5849693585628994
   Cu   Rh   C    H 
    44     1     1     2
Selective dynamics
Direct
  0.2222222222222214  0.1111111111111143  0.0000000000000000   F   F   F
  0.2222222222222214  0.4444444444444429  0.0000000000000000   F   F   F
  0.2222222222222214  0.7777777777777786  0.0000000000000000   F   F   F
  0.5555555555555571  0.1111111111111143  0.0000000000000000   F   F   F
  0.5555555555555571  0.4444444444444429  0.0000000000000000   F   F   F
  0.5555555555555571  0.7777777777777786  0.0000000000000000   F   F   F
  0.8888888888888928  0.1111111111111143  0.0000000000000000   F   F   F
  0.8888888888888928  0.4444444444444429  0.0000000000000000   F   F   F
  0.8888888888888928  0.7777777777777786  0.0000000000000000   F   F   F
  0.0000000000000000  0.0000000000000000  0.1136391260021554   F   F   F
  0.0000000000000000  0.3333333333333357  0.1136391260021554   F   F   F
  0.0000000000000000  0.6666666666666643  0.1136391260021554   F   F   F
  0.3333333333333357  0.0000000000000000  0.1136391260021554   F   F   F
  0.3333333333333357  0.3333333333333357  0.1136391260021554   F   F   F
  0.3333333333333357  0.6666666666666643  0.1136391260021554   F   F   F
  0.6666666666666643  0.0000000000000000  0.1136391260021554   F   F   F
  0.6666666666666643  0.3333333333333357  0.1136391260021554   F   F   F
  0.6666666666666643  0.6666666666666643  0.1136391260021554   F   F   F
 -0.0063560224377605 -0.0058863335114078  0.4504377186874500   T   T   T
  0.2235343592244696  0.1132569193621275  0.3393015398129409   T   T   T
  0.1102930647356777  0.2223882454730386  0.2262023613859934   T   T   T
  0.3314781499230361 -0.0071290344666533  0.4578263689524111   T   T   T
  0.5533870498424638  0.1094738013853080  0.3396523208273282   T   T   T
  0.4443509936215825  0.2219691555541878  0.2259328516103867   T   T   T
  0.6672185996868913 -0.0017738658237648  0.4507941688296615   T   T   T
  0.8879258483132580  0.1108083574249943  0.3389935741045957   T   T   T
  0.7771528836973425  0.2218548570827963  0.2262843139710002   T   T   T
 -0.0013163378734015  0.3333710156644709  0.4513162288107651   T   T   T
  0.2201255866236744  0.4460283091182946  0.3374760550456160   T   T   T
  0.1103371436665412  0.5568706408929206  0.2258077279861771   T   T   T
  0.5547187598522041  0.4441967083933455  0.3382727486413772   T   T   T
  0.4440678764980294  0.5557839776281465  0.2260566065529603   T   T   T
  0.6736085864285882  0.3341606532340731  0.4502133696857793   T   T   T
  0.8877903591327814  0.4439710543611380  0.3382353387264022   T   T   T
  0.7773843885586480  0.5556705912490193  0.2260234280634577   T   T   T
 -0.0017632529986759  0.6636788265284250  0.4511683810749106   T   T   T
  0.2231391631520965  0.7803125018172199  0.3401731366360665   T   T   T
  0.1114565710623001  0.8896211094409811  0.2269439301402461   T   T   T
  0.3326782687537478  0.6666647658225803  0.4519228123237719   T   T   T
  0.5536613044174594  0.7760280975156761  0.3390991796347190   T   T   T
  0.4440582182169483  0.8892448375501281  0.2265083416477609   T   T   T
  0.6686504091048673  0.6683205375197727  0.4518081707744687   T   T   T
  0.8889689881324464  0.7774374489399382  0.3389468845537167   T   T   T
  0.7772645337886757  0.8889003427207489  0.2264308643314733   T   T   T
  0.3345611964781035  0.3340896349502999  0.4568037265852314   T   T   T
  0.3302035339667933  0.1678218445376141  0.5405831085764243   T   T   T
  0.1934021954850506  0.0887095672575700  0.5747367268724807   T   T   T
  0.4670102033738924  0.2194760663122836  0.5743007901573806   T   T   T
 
  0.00000000E+00  0.00000000E+00  0.00000000E+00
  0.00000000E+00  0.00000000E+00  0.00000000E+00
  0.00000000E+00  0.00000000E+00  0.00000000E+00
  0.00000000E+00  0.00000000E+00  0.00000000E+00
  0.00000000E+00  0.00000000E+00  0.00000000E+00
  0.00000000E+00  0.00000000E+00  0.00000000E+00
  0.00000000E+00  0.00000000E+00  0.00000000E+00
  0.00000000E+00  0.00000000E+00  0.00000000E+00
  0.00000000E+00  0.00000000E+00  0.00000000E+00
  0.00000000E+00  0.00000000E+00  0.00000000E+00
  0.00000000E+00  0.00000000E+00  0.00000000E+00
  0.00000000E+00  0.00000000E+00  0.00000000E+00
  0.00000000E+00  0.00000000E+00  0.00000000E+00
  0.00000000E+00  0.00000000E+00  0.00000000E+00
  0.00000000E+00  0.00000000E+00  0.00000000E+00
  0.00000000E+00  0.00000000E+00  0.00000000E+00
  0.00000000E+00  0.00000000E+00  0.00000000E+00
  0.00000000E+00  0.00000000E+00  0.00000000E+00
  0.00000000E+00  0.00000000E+00  0.00000000E+00
  0.00000000E+00  0.00000000E+00  0.00000000E+00
  0.00000000E+00  0.00000000E+00  0.00000000E+00
  0.00000000E+00  0.00000000E+00  0.00000000E+00
  0.00000000E+00  0.00000000E+00  0.00000000E+00
  0.00000000E+00  0.00000000E+00  0.00000000E+00
  0.00000000E+00  0.00000000E+00  0.00000000E+00
  0.00000000E+00  0.00000000E+00  0.00000000E+00
  0.00000000E+00  0.00000000E+00  0.00000000E+00
  0.00000000E+00  0.00000000E+00  0.00000000E+00
  0.00000000E+00  0.00000000E+00  0.00000000E+00
  0.00000000E+00  0.00000000E+00  0.00000000E+00
  0.00000000E+00  0.00000000E+00  0.00000000E+00
  0.00000000E+00  0.00000000E+00  0.00000000E+00
  0.00000000E+00  0.00000000E+00  0.00000000E+00
  0.00000000E+00  0.00000000E+00  0.00000000E+00
  0.00000000E+00  0.00000000E+00  0.00000000E+00
  0.00000000E+00  0.00000000E+00  0.00000000E+00
  0.00000000E+00  0.00000000E+00  0.00000000E+00
  0.00000000E+00  0.00000000E+00  0.00000000E+00
  0.00000000E+00  0.00000000E+00  0.00000000E+00
  0.00000000E+00  0.00000000E+00  0.00000000E+00
  0.00000000E+00  0.00000000E+00  0.00000000E+00
  0.00000000E+00  0.00000000E+00  0.00000000E+00
  0.00000000E+00  0.00000000E+00  0.00000000E+00
  0.00000000E+00  0.00000000E+00  0.00000000E+00
  0.00000000E+00  0.00000000E+00  0.00000000E+00
  0.00000000E+00  0.00000000E+00  0.00000000E+00
  0.00000000E+00  0.00000000E+00  0.00000000E+00
  0.00000000E+00  0.00000000E+00  0.00000000E+00
