# Supplementary material for: Stick or Spill? Scaling Relationships for the Binding Energies of Adsorbates on Single-Atom Alloy Catalysts
Source: J Phys Chem Lett. 2022 Aug 2;13(31):7314–9. doi: 10.1021/acs.jpclett.2c01519 (PMC9376958; doi:10.1021/acs.jpclett.2c01519)
Supplement: Supplementary file 3 — jz2c01519_si_003.zip [file jz2c01519_si_003.zip › structures/CH2/RhAg/CONTCAR]

POSCAR file for CH2_bri.xsd | Created on
   1.00000000000000     
     6.1619999999999999   -6.1619999999999999    0.0000000000000012
     0.0000000000000000    6.1619999999999999   -6.1619999999999999
    11.2508360252295994   11.2508360252295994   11.2508360252295994
   Ag   Rh   C    H 
    44     1     1     2
Selective dynamics
Direct
  0.2222222222222214  0.1111111111111072  0.0000000000000000   F   F   F
  0.2222222222222214  0.4444444444444429  0.0000000000000000   F   F   F
  0.2222222222222214  0.7777777777777786  0.0000000000000000   F   F   F
  0.5555555555555571  0.1111111111111143  0.0000000000000000   F   F   F
  0.5555555555555571  0.4444444444444429  0.0000000000000000   F   F   F
  0.5555555555555571  0.7777777777777786  0.0000000000000000   F   F   F
  0.8888888888888857  0.1111111111111072  0.0000000000000000   F   F   F
  0.8888888888888857  0.4444444444444429  0.0000000000000000   F   F   F
  0.8888888888888857  0.7777777777777786  0.0000000000000000   F   F   F
  0.0000000000000000  0.0000000000000000  0.1217094738793350   F   F   F
  0.0000000000000000  0.3333333333333357  0.1217094738793350   F   F   F
  0.0000000000000000  0.6666666666666643  0.1217094738793350   F   F   F
  0.3333333333333357  0.0000000000000000  0.1217094738793350   F   F   F
  0.3333333333333357  0.3333333333333357  0.1217094738793350   F   F   F
  0.3333333333333357  0.6666666666666643  0.1217094738793350   F   F   F
  0.6666666666666643  0.0000000000000000  0.1217094738793350   F   F   F
  0.6666666666666643  0.3333333333333357  0.1217094738793350   F   F   F
  0.6666666666666643  0.6666666666666643  0.1217094738793350   F   F   F
  0.9968197687405052  0.9950414626459188  0.4830106167429928   T   T   T
  0.2239525318019342  0.1118792087565942  0.3641170858180964   T   T   T
  0.1108242700588585  0.2213212945727873  0.2426237528158777   T   T   T
  0.3325064624548544  0.0012089538805269  0.4902225120884063   T   T   T
  0.5542911524150811  0.1082557295737190  0.3642480841947888   T   T   T
  0.4442909165965211  0.2209062518672330  0.2423985009486355   T   T   T
  0.6656935709128123  0.9962491033216290  0.4848014611129181   T   T   T
  0.8884537478649119  0.1095942596627832  0.3637103559171405   T   T   T
  0.7776436857495868  0.2213558408572612  0.2428383651921261   T   T   T
  0.0047018764956617  0.3305010710716090  0.4853386742771029   T   T   T
  0.2225170094986496  0.4434918949301306  0.3628382473307150   T   T   T
  0.1110605767833873  0.5558945573285782  0.2428685835391723   T   T   T
  0.5544908314895504  0.4425108859120067  0.3628444071491360   T   T   T
  0.4445743717761443  0.5552372102785442  0.2424163439058127   T   T   T
  0.6704682221674604  0.3321699970207971  0.4827008196587933   T   T   T
  0.8898786007515733  0.4430687930945948  0.3636166229351818   T   T   T
  0.7781154424501348  0.5548797195279446  0.2426457827025221   T   T   T
  0.0006262068406648  0.6631423450083785  0.4858160992970198   T   T   T
  0.2241893464601039  0.7785835139423465  0.3661564472284644   T   T   T
  0.1115957387494020  0.8879771669110430  0.2437947950578537   T   T   T
  0.3337020745525142  0.6590300104670143  0.4858630693230713   T   T   T
  0.5551537072624935  0.7752003397630229  0.3642116531918345   T   T   T
  0.4442935598165546  0.8881140158463126  0.2432178704586082   T   T   T
  0.6627983791314660  0.6595352165560529  0.4857904637979136   T   T   T
  0.8885745457815254  0.7747573708905553  0.3642599133121237   T   T   T
  0.7777786457338424  0.8879617313823625  0.2429795153871267   T   T   T
  0.3344782460744486  0.3304547393636564  0.4817441961815261   T   T   T
  0.3341198599463308  0.2252485459720121  0.5676407481332211   T   T   T
  0.2131223959193040  0.1525223844101529  0.5990893193511022   T   T   T
  0.4550169583629307  0.2639863439563260  0.5980711264626439   T   T   T
 
  0.00000000E+00  0.00000000E+00  0.00000000E+00
  0.00000000E+00  0.00000000E+00  0.00000000E+00
  0.00000000E+00  0.00000000E+00  0.00000000E+00
  0.00000000E+00  0.00000000E+00  0.00000000E+00
  0.00000000E+00  0.00000000E+00  0.00000000E+00
  0.00000000E+00  0.00000000E+00  0.00000000E+00
  0.00000000E+00  0.00000000E+00  0.00000000E+00
  0.00000000E+00  0.00000000E+00  0.00000000E+00
  0.00000000E+00  0.00000000E+00  0.00000000E+00
  0.00000000E+00  0.00000000E+00  0.00000000E+00
  0.00000000E+00  0.00000000E+00  0.00000000E+00
  0.00000000E+00  0.00000000E+00  0.00000000E+00
  0.00000000E+00  0.00000000E+00  0.00000000E+00
  0.00000000E+00  0.00000000E+00  0.00000000E+00
  0.00000000E+00  0.00000000E+00  0.00000000E+00
  0.00000000E+00  0.00000000E+00  0.00000000E+00
  0.00000000E+00  0.00000000E+00  0.00000000E+00
  0.00000000E+00  0.00000000E+00  0.00000000E+00
  0.00000000E+00  0.00000000E+00  0.00000000E+00
  0.00000000E+00  0.00000000E+00  0.00000000E+00
  0.00000000E+00  0.00000000E+00  0.00000000E+00
  0.00000000E+00  0.00000000E+00  0.00000000E+00
  0.00000000E+00  0.00000000E+00  0.00000000E+00
  0.00000000E+00  0.00000000E+00  0.00000000E+00
  0.00000000E+00  0.00000000E+00  0.00000000E+00
  0.00000000E+00  0.00000000E+00  0.00000000E+00
  0.00000000E+00  0.00000000E+00  0.00000000E+00
  0.00000000E+00  0.00000000E+00  0.00000000E+00
  0.00000000E+00  0.00000000E+00  0.00000000E+00
  0.00000000E+00  0.00000000E+00  0.00000000E+00
  0.00000000E+00  0.00000000E+00  0.00000000E+00
  0.00000000E+00  0.00000000E+00  0.00000000E+00
  0.00000000E+00  0.00000000E+00  0.00000000E+00
  0.00000000E+00  0.00000000E+00  0.00000000E+00
  0.00000000E+00  0.00000000E+00  0.00000000E+00
  0.00000000E+00  0.00000000E+00  0.00000000E+00
  0.00000000E+00  0.00000000E+00  0.00000000E+00
  0.00000000E+00  0.00000000E+00  0.00000000E+00
  0.00000000E+00  0.00000000E+00  0.00000000E+00
  0.00000000E+00  0.00000000E+00  0.00000000E+00
  0.00000000E+00  0.00000000E+00  0.00000000E+00
  0.00000000E+00  0.00000000E+00  0.00000000E+00
  0.00000000E+00  0.00000000E+00  0.00000000E+00
  0.00000000E+00  0.00000000E+00  0.00000000E+00
  0.00000000E+00  0.00000000E+00  0.00000000E+00
  0.00000000E+00  0.00000000E+00  0.00000000E+00
  0.00000000E+00  0.00000000E+00  0.00000000E+00
  0.00000000E+00  0.00000000E+00  0.00000000E+00
