# Supplementary material for: Stick or Spill? Scaling Relationships for the Binding Energies of Adsorbates on Single-Atom Alloy Catalysts
Source: J Phys Chem Lett. 2022 Aug 2;13(31):7314–9. doi: 10.1021/acs.jpclett.2c01519 (PMC9376958; doi:10.1021/acs.jpclett.2c01519)
Supplement: Supplementary file 3 — jz2c01519_si_003.zip [file jz2c01519_si_003.zip › structures/CH2/NiCu/CONTCAR]

POSCAR file for NiCu_CH2f1.xsd | Created
   1.00000000000000     
     5.4128999999999996   -5.4128999999999996   -0.0000000000000013
     0.0000000000000000    5.4128999999999996   -5.4128999999999996
    10.5849693585628994   10.5849693585628994   10.5849693585628994
   H    Cu   Ni   C 
     2    44     1     1
Selective dynamics
Direct
  0.3185858885870548  0.5318121072030089  0.5639300660227635   T   T   T
  0.5593216386075637  0.5525770392145438  0.5613545217497748   T   T   T
  0.0000000000000000  0.0000000000000000  0.1136391260021554   F   F   F
  0.0033601744668984  0.0027979114540068  0.4506187513723710   T   T   T
  0.2222222222222214  0.1111111111111143  0.0000000000000000   F   F   F
  0.2225522544895486  0.1112905458285250  0.3382590881458180   T   T   T
  0.1112575109532615  0.2220792988991358  0.2259950578224549   T   T   T
  0.3333333333333357  0.0000000000000000  0.1136391260021554   F   F   F
  0.3331746488277499  0.0027705709513452  0.4507432583250594   T   T   T
  0.5555555555555571  0.1111111111111143  0.0000000000000000   F   F   F
  0.5549182982873075  0.1109149279817040  0.3384003593422883   T   T   T
  0.4445523427948546  0.2221222962263027  0.2260162679207620   T   T   T
  0.6666666666666643  0.0000000000000000  0.1136391260021554   F   F   F
  0.6689024435336857  0.0041489787564683  0.4504681944281234   T   T   T
  0.8888888888888928  0.1111111111111143  0.0000000000000000   F   F   F
  0.8898365747723830  0.1109296011903164  0.3384168992842813   T   T   T
  0.7780174721830665  0.2223223214835148  0.2261798832052041   T   T   T
  0.0000000000000000  0.3333333333333357  0.1136391260021554   F   F   F
  0.9987578019938438  0.3325759590229584  0.4495477600809298   T   T   T
  0.2222222222222214  0.4444444444444429  0.0000000000000000   F   F   F
  0.2240794472765024  0.4444469474744526  0.3389135983642033   T   T   T
  0.1112397113132230  0.5557149417531703  0.2264461554376195   T   T   T
  0.3333333333333357  0.3333333333333357  0.1136391260021554   F   F   F
  0.5555555555555571  0.4444444444444429  0.0000000000000000   F   F   F
  0.5543000893866313  0.4444581112150229  0.3388387842448387   T   T   T
  0.4447560088731243  0.5558614223907906  0.2257199834635656   T   T   T
  0.6666666666666643  0.3333333333333357  0.1136391260021554   F   F   F
  0.6674017532611298  0.3325733270693775  0.4497871979278288   T   T   T
  0.8888888888888928  0.4444444444444429  0.0000000000000000   F   F   F
  0.8895016302390905  0.4453843510116678  0.3388985764843847   T   T   T
  0.7781707353063699  0.5556989045195024  0.2263691327030176   T   T   T
  0.0000000000000000  0.6666666666666643  0.1136391260021554   F   F   F
  0.0009803238748099  0.6680485764402497  0.4500056633945021   T   T   T
  0.2222222222222214  0.7777777777777786  0.0000000000000000   F   F   F
  0.2244873867995437  0.7768392535742278  0.3398154735182791   T   T   T
  0.1104658096540915  0.8873949148580020  0.2266914215470655   T   T   T
  0.3333333333333357  0.6666666666666643  0.1136391260021554   F   F   F
  0.3388057283119331  0.6722513808201230  0.4538770288364832   T   T   T
  0.5555555555555571  0.7777777777777786  0.0000000000000000   F   F   F
  0.5561206510827644  0.7784458791069301  0.3380502866708318   T   T   T
  0.4443197002658607  0.8888551683192408  0.2259582563745427   T   T   T
  0.6666666666666643  0.6666666666666643  0.1136391260021554   F   F   F
  0.6674863252093897  0.6723363510518653  0.4532871993627526   T   T   T
  0.8888888888888928  0.7777777777777786  0.0000000000000000   F   F   F
  0.8861006205539521  0.7767589672088255  0.3397639267899438   T   T   T
  0.7783172199489694  0.8890043920146724  0.2259118030992043   T   T   T
  0.3323768659473222  0.3298698277231940  0.4512737996279786   T   T   T
  0.4288672718631394  0.5248766489957278  0.5263070910188018   T   T   T
 
  0.00000000E+00  0.00000000E+00  0.00000000E+00
  0.00000000E+00  0.00000000E+00  0.00000000E+00
  0.00000000E+00  0.00000000E+00  0.00000000E+00
  0.00000000E+00  0.00000000E+00  0.00000000E+00
  0.00000000E+00  0.00000000E+00  0.00000000E+00
  0.00000000E+00  0.00000000E+00  0.00000000E+00
  0.00000000E+00  0.00000000E+00  0.00000000E+00
  0.00000000E+00  0.00000000E+00  0.00000000E+00
  0.00000000E+00  0.00000000E+00  0.00000000E+00
  0.00000000E+00  0.00000000E+00  0.00000000E+00
  0.00000000E+00  0.00000000E+00  0.00000000E+00
  0.00000000E+00  0.00000000E+00  0.00000000E+00
  0.00000000E+00  0.00000000E+00  0.00000000E+00
  0.00000000E+00  0.00000000E+00  0.00000000E+00
  0.00000000E+00  0.00000000E+00  0.00000000E+00
  0.00000000E+00  0.00000000E+00  0.00000000E+00
  0.00000000E+00  0.00000000E+00  0.00000000E+00
  0.00000000E+00  0.00000000E+00  0.00000000E+00
  0.00000000E+00  0.00000000E+00  0.00000000E+00
  0.00000000E+00  0.00000000E+00  0.00000000E+00
  0.00000000E+00  0.00000000E+00  0.00000000E+00
  0.00000000E+00  0.00000000E+00  0.00000000E+00
  0.00000000E+00  0.00000000E+00  0.00000000E+00
  0.00000000E+00  0.00000000E+00  0.00000000E+00
  0.00000000E+00  0.00000000E+00  0.00000000E+00
  0.00000000E+00  0.00000000E+00  0.00000000E+00
  0.00000000E+00  0.00000000E+00  0.00000000E+00
  0.00000000E+00  0.00000000E+00  0.00000000E+00
  0.00000000E+00  0.00000000E+00  0.00000000E+00
  0.00000000E+00  0.00000000E+00  0.00000000E+00
  0.00000000E+00  0.00000000E+00  0.00000000E+00
  0.00000000E+00  0.00000000E+00  0.00000000E+00
  0.00000000E+00  0.00000000E+00  0.00000000E+00
  0.00000000E+00  0.00000000E+00  0.00000000E+00
  0.00000000E+00  0.00000000E+00  0.00000000E+00
  0.00000000E+00  0.00000000E+00  0.00000000E+00
  0.00000000E+00  0.00000000E+00  0.00000000E+00
  0.00000000E+00  0.00000000E+00  0.00000000E+00
  0.00000000E+00  0.00000000E+00  0.00000000E+00
  0.00000000E+00  0.00000000E+00  0.00000000E+00
  0.00000000E+00  0.00000000E+00  0.00000000E+00
  0.00000000E+00  0.00000000E+00  0.00000000E+00
  0.00000000E+00  0.00000000E+00  0.00000000E+00
  0.00000000E+00  0.00000000E+00  0.00000000E+00
  0.00000000E+00  0.00000000E+00  0.00000000E+00
  0.00000000E+00  0.00000000E+00  0.00000000E+00
  0.00000000E+00  0.00000000E+00  0.00000000E+00
  0.00000000E+00  0.00000000E+00  0.00000000E+00
