# Supplementary material for: Stick or Spill? Scaling Relationships for the Binding Energies of Adsorbates on Single-Atom Alloy Catalysts
Source: J Phys Chem Lett. 2022 Aug 2;13(31):7314–9. doi: 10.1021/acs.jpclett.2c01519 (PMC9376958; doi:10.1021/acs.jpclett.2c01519)
Supplement: Supplementary file 3 — jz2c01519_si_003.zip [file jz2c01519_si_003.zip › structures/CH2/PdAg/CONTCAR]

POSCAR file for PdAg_CH2f1.xsd | Created
   1.00000000000000     
     6.1619999999999999   -6.1619999999999999    0.0000000000000012
     0.0000000000000000    6.1619999999999999   -6.1619999999999999
    11.2508360252295994   11.2508360252295994   11.2508360252295994
   H    Ag   Pd   C 
     2    44     1     1
Selective dynamics
Direct
  0.2656579160541110  0.4558276395183003  0.5992643837010435   T   T   T
  0.5012445131518576  0.5456578542320975  0.5937884225146832   T   T   T
  0.0000000000000000  0.0000000000000000  0.1217094738793350   F   F   F
  0.0045376357461289  0.0038817997176533  0.4855013885254576   T   T   T
  0.2222222222222214  0.1111111111111072  0.0000000000000000   F   F   F
  0.2245416572659026  0.1123284882625808  0.3633846733428492   T   T   T
  0.1119396733088782  0.2226242585312728  0.2427024938089666   T   T   T
  0.3333333333333357  0.0000000000000000  0.1217094738793350   F   F   F
  0.3357697205125014  0.0049255779739610  0.4853573107884491   T   T   T
  0.5555555555555571  0.1111111111111143  0.0000000000000000   F   F   F
  0.5567699615851552  0.1125759179099124  0.3640054935538408   T   T   T
  0.4456187355784491  0.2224200474958196  0.2424799713471347   T   T   T
  0.6666666666666643  0.0000000000000000  0.1217094738793350   F   F   F
  0.6701531571178856  0.0044488387602494  0.4848258125080674   T   T   T
  0.8888888888888857  0.1111111111111072  0.0000000000000000   F   F   F
  0.8913817371903915  0.1122011722255649  0.3638529957983301   T   T   T
  0.7788392563869991  0.2228268218357040  0.2430410865010111   T   T   T
  0.0000000000000000  0.3333333333333357  0.1217094738793350   F   F   F
  1.0010698236758213  0.3345550901984275  0.4837377030708820   T   T   T
  0.2222222222222214  0.4444444444444429  0.0000000000000000   F   F   F
  0.2257129900150807  0.4455659333640105  0.3641850515710546   T   T   T
  0.1125181360156700  0.5565784975275019  0.2435357870890483   T   T   T
  0.3333333333333357  0.3333333333333357  0.1217094738793350   F   F   F
  0.5555555555555571  0.4444444444444429  0.0000000000000000   F   F   F
  0.5561642049914743  0.4448243904666577  0.3633014680521850   T   T   T
  0.4454185121798286  0.5564354740947342  0.2423706838111946   T   T   T
  0.6666666666666643  0.3333333333333357  0.1217094738793350   F   F   F
  0.6675547824849419  0.3359014694599962  0.4854205998319125   T   T   T
  0.8888888888888857  0.4444444444444429  0.0000000000000000   F   F   F
  0.8909994612165085  0.4463909952971142  0.3644082267779347   T   T   T
  0.7791454645747171  0.5563033224972124  0.2428951869708499   T   T   T
  0.0000000000000000  0.6666666666666643  0.1217094738793350   F   F   F
  0.0024472787318013  0.6694701583982459  0.4854116180805051   T   T   T
  0.2222222222222214  0.7777777777777786  0.0000000000000000   F   F   F
  0.2263074793915162  0.7779964665149612  0.3659323784528000   T   T   T
  0.1118277807176889  0.8882279269141852  0.2433336156966486   T   T   T
  0.3333333333333357  0.6666666666666643  0.1217094738793350   F   F   F
  0.3396579066556798  0.6713484906318941  0.4901157323985434   T   T   T
  0.5555555555555571  0.7777777777777786  0.0000000000000000   F   F   F
  0.5570057646006121  0.7798234363985426  0.3632774435321413   T   T   T
  0.4451539441536738  0.8897578743066515  0.2427931974944206   T   T   T
  0.6666666666666643  0.6666666666666643  0.1217094738793350   F   F   F
  0.6715124611680598  0.6717913565354743  0.4834767492137822   T   T   T
  0.8888888888888857  0.7777777777777786  0.0000000000000000   F   F   F
  0.8901509047629316  0.7790003088705926  0.3641619309029277   T   T   T
  0.7793467924322626  0.8898731157780815  0.2425341450700482   T   T   T
  0.3348156453931879  0.3323588138194418  0.4833118879051408   T   T   T
  0.3777752171138981  0.4945699771996498  0.5637012602102840   T   T   T
 
  0.00000000E+00  0.00000000E+00  0.00000000E+00
  0.00000000E+00  0.00000000E+00  0.00000000E+00
  0.00000000E+00  0.00000000E+00  0.00000000E+00
  0.00000000E+00  0.00000000E+00  0.00000000E+00
  0.00000000E+00  0.00000000E+00  0.00000000E+00
  0.00000000E+00  0.00000000E+00  0.00000000E+00
  0.00000000E+00  0.00000000E+00  0.00000000E+00
  0.00000000E+00  0.00000000E+00  0.00000000E+00
  0.00000000E+00  0.00000000E+00  0.00000000E+00
  0.00000000E+00  0.00000000E+00  0.00000000E+00
  0.00000000E+00  0.00000000E+00  0.00000000E+00
  0.00000000E+00  0.00000000E+00  0.00000000E+00
  0.00000000E+00  0.00000000E+00  0.00000000E+00
  0.00000000E+00  0.00000000E+00  0.00000000E+00
  0.00000000E+00  0.00000000E+00  0.00000000E+00
  0.00000000E+00  0.00000000E+00  0.00000000E+00
  0.00000000E+00  0.00000000E+00  0.00000000E+00
  0.00000000E+00  0.00000000E+00  0.00000000E+00
  0.00000000E+00  0.00000000E+00  0.00000000E+00
  0.00000000E+00  0.00000000E+00  0.00000000E+00
  0.00000000E+00  0.00000000E+00  0.00000000E+00
  0.00000000E+00  0.00000000E+00  0.00000000E+00
  0.00000000E+00  0.00000000E+00  0.00000000E+00
  0.00000000E+00  0.00000000E+00  0.00000000E+00
  0.00000000E+00  0.00000000E+00  0.00000000E+00
  0.00000000E+00  0.00000000E+00  0.00000000E+00
  0.00000000E+00  0.00000000E+00  0.00000000E+00
  0.00000000E+00  0.00000000E+00  0.00000000E+00
  0.00000000E+00  0.00000000E+00  0.00000000E+00
  0.00000000E+00  0.00000000E+00  0.00000000E+00
  0.00000000E+00  0.00000000E+00  0.00000000E+00
  0.00000000E+00  0.00000000E+00  0.00000000E+00
  0.00000000E+00  0.00000000E+00  0.00000000E+00
  0.00000000E+00  0.00000000E+00  0.00000000E+00
  0.00000000E+00  0.00000000E+00  0.00000000E+00
  0.00000000E+00  0.00000000E+00  0.00000000E+00
  0.00000000E+00  0.00000000E+00  0.00000000E+00
  0.00000000E+00  0.00000000E+00  0.00000000E+00
  0.00000000E+00  0.00000000E+00  0.00000000E+00
  0.00000000E+00  0.00000000E+00  0.00000000E+00
  0.00000000E+00  0.00000000E+00  0.00000000E+00
  0.00000000E+00  0.00000000E+00  0.00000000E+00
  0.00000000E+00  0.00000000E+00  0.00000000E+00
  0.00000000E+00  0.00000000E+00  0.00000000E+00
  0.00000000E+00  0.00000000E+00  0.00000000E+00
  0.00000000E+00  0.00000000E+00  0.00000000E+00
  0.00000000E+00  0.00000000E+00  0.00000000E+00
  0.00000000E+00  0.00000000E+00  0.00000000E+00
