# Supplementary material for: Stick or Spill? Scaling Relationships for the Binding Energies of Adsorbates on Single-Atom Alloy Catalysts
Source: J Phys Chem Lett. 2022 Aug 2;13(31):7314–9. doi: 10.1021/acs.jpclett.2c01519 (PMC9376958; doi:10.1021/acs.jpclett.2c01519)
Supplement: Supplementary file 3 — jz2c01519_si_003.zip [file jz2c01519_si_003.zip › structures/NH2/Ni/CONTCAR]

POSCAR file for Ni_NH2_br.xsd | Created 
   1.00000000000000     
     5.2409238750000000   -5.2409238750000000    0.0000000000000011
     0.0000000000000000    5.2409238750000000   -5.2409238750000000
    10.4321016918962997   10.4321016918962997   10.4321016918962997
   Ni   N    H 
    45     1     2
Selective dynamics
Direct
  0.0000000000000000  0.0000000000000000  0.1116409506345875   F   F   F
  0.9912544513081694  0.9951498884002032  0.4424330180766538   T   T   T
  0.2222222222222214  0.1111111111111143  0.0000000000000000   F   F   F
  0.2242561065556732  0.1117479014680757  0.3354468657521363   T   T   T
  0.1121470057758023  0.2229760703238756  0.2235337816148089   T   T   T
  0.3333333333333357  0.0000000000000000  0.1116409506345875   F   F   F
  0.3320850799458771  0.9983693178961258  0.4521523772016044   T   T   T
  0.5555555555555571  0.1111111111111143  0.0000000000000000   F   F   F
  0.5542124073990322  0.1098660635514685  0.3346366079513801   T   T   T
  0.4450347937341197  0.2223723553669391  0.2232292249570048   T   T   T
  0.6666666666666643  0.0000000000000000  0.1116409506345875   F   F   F
  0.6664628511100920  0.9989261238099071  0.4443668236349334   T   T   T
  0.8888888888888928  0.1111111111111143  0.0000000000000000   F   F   F
  0.8890882908840441  0.1117574983053951  0.3337424809923101   T   T   T
  0.7783674944166908  0.2224362070879039  0.2226377129144889   T   T   T
  0.0000000000000000  0.3333333333333357  0.1116409506345875   F   F   F
  0.9993177540616871  0.3329891747807698  0.4445093117849002   T   T   T
  0.2222222222222214  0.4444444444444429  0.0000000000000000   F   F   F
  0.2250927100171687  0.4437852884263339  0.3364565591053325   T   T   T
  0.1116694962750597  0.5556358938956015  0.2230045482372013   T   T   T
  0.3333333333333357  0.3333333333333357  0.1116409506345875   F   F   F
  0.3320868667360837  0.3324278170820314  0.4523158552792653   T   T   T
  0.5555555555555571  0.4444444444444429  0.0000000000000000   F   F   F
  0.5541760999241688  0.4435971503744562  0.3347188610600457   T   T   T
  0.4443707136194635  0.5553582408142719  0.2232635277178827   T   T   T
  0.6666666666666643  0.3333333333333357  0.1116409506345875   F   F   F
  0.6748976083083180  0.3369058048287374  0.4420452405892148   T   T   T
  0.8888888888888928  0.4444444444444429  0.0000000000000000   F   F   F
  0.8906884000790405  0.4449374497621646  0.3333010425340487   T   T   T
  0.7783340080122716  0.5555818188313454  0.2226654316317396   T   T   T
  0.0000000000000000  0.6666666666666643  0.1116409506345875   F   F   F
 -0.0006510714305355  0.6652441191841462  0.4444214221262643   T   T   T
  0.2222222222222214  0.7777777777777786  0.0000000000000000   F   F   F
  0.2251336537800765  0.7804898830090511  0.3363579067111454   T   T   T
  0.1121109546240111  0.8888029997066986  0.2235178222332627   T   T   T
  0.3333333333333357  0.6666666666666643  0.1116409506345875   F   F   F
  0.3338477684415008  0.6663503122440948  0.4453216490278840   T   T   T
  0.5555555555555571  0.7777777777777786  0.0000000000000000   F   F   F
  0.5561257283130594  0.7776682916758387  0.3342776081167760   T   T   T
  0.4444107793244890  0.8886778238946813  0.2232235547980016   T   T   T
  0.6666666666666643  0.6666666666666643  0.1116409506345875   F   F   F
  0.6664827625278070  0.6664812857143920  0.4444410722238261   T   T   T
  0.8888888888888928  0.7777777777777786  0.0000000000000000   F   F   F
  0.8890882374214519  0.7765981533267701  0.3337548207272405   T   T   T
  0.7782731643197042  0.8889669089630199  0.2227198420218533   T   T   T
  0.3417632075481622  0.1698930885678212  0.5334119541912864   T   T   T
  0.4733136986765025  0.2352682229254535  0.5659047081127467   T   T   T
  0.2143165698830881  0.1057209326743353  0.5679094089530077   T   T   T
 
  0.00000000E+00  0.00000000E+00  0.00000000E+00
  0.00000000E+00  0.00000000E+00  0.00000000E+00
  0.00000000E+00  0.00000000E+00  0.00000000E+00
  0.00000000E+00  0.00000000E+00  0.00000000E+00
  0.00000000E+00  0.00000000E+00  0.00000000E+00
  0.00000000E+00  0.00000000E+00  0.00000000E+00
  0.00000000E+00  0.00000000E+00  0.00000000E+00
  0.00000000E+00  0.00000000E+00  0.00000000E+00
  0.00000000E+00  0.00000000E+00  0.00000000E+00
  0.00000000E+00  0.00000000E+00  0.00000000E+00
  0.00000000E+00  0.00000000E+00  0.00000000E+00
  0.00000000E+00  0.00000000E+00  0.00000000E+00
  0.00000000E+00  0.00000000E+00  0.00000000E+00
  0.00000000E+00  0.00000000E+00  0.00000000E+00
  0.00000000E+00  0.00000000E+00  0.00000000E+00
  0.00000000E+00  0.00000000E+00  0.00000000E+00
  0.00000000E+00  0.00000000E+00  0.00000000E+00
  0.00000000E+00  0.00000000E+00  0.00000000E+00
  0.00000000E+00  0.00000000E+00  0.00000000E+00
  0.00000000E+00  0.00000000E+00  0.00000000E+00
  0.00000000E+00  0.00000000E+00  0.00000000E+00
  0.00000000E+00  0.00000000E+00  0.00000000E+00
  0.00000000E+00  0.00000000E+00  0.00000000E+00
  0.00000000E+00  0.00000000E+00  0.00000000E+00
  0.00000000E+00  0.00000000E+00  0.00000000E+00
  0.00000000E+00  0.00000000E+00  0.00000000E+00
  0.00000000E+00  0.00000000E+00  0.00000000E+00
  0.00000000E+00  0.00000000E+00  0.00000000E+00
  0.00000000E+00  0.00000000E+00  0.00000000E+00
  0.00000000E+00  0.00000000E+00  0.00000000E+00
  0.00000000E+00  0.00000000E+00  0.00000000E+00
  0.00000000E+00  0.00000000E+00  0.00000000E+00
  0.00000000E+00  0.00000000E+00  0.00000000E+00
  0.00000000E+00  0.00000000E+00  0.00000000E+00
  0.00000000E+00  0.00000000E+00  0.00000000E+00
  0.00000000E+00  0.00000000E+00  0.00000000E+00
  0.00000000E+00  0.00000000E+00  0.00000000E+00
  0.00000000E+00  0.00000000E+00  0.00000000E+00
  0.00000000E+00  0.00000000E+00  0.00000000E+00
  0.00000000E+00  0.00000000E+00  0.00000000E+00
  0.00000000E+00  0.00000000E+00  0.00000000E+00
  0.00000000E+00  0.00000000E+00  0.00000000E+00
  0.00000000E+00  0.00000000E+00  0.00000000E+00
  0.00000000E+00  0.00000000E+00  0.00000000E+00
  0.00000000E+00  0.00000000E+00  0.00000000E+00
  0.00000000E+00  0.00000000E+00  0.00000000E+00
  0.00000000E+00  0.00000000E+00  0.00000000E+00
  0.00000000E+00  0.00000000E+00  0.00000000E+00
