# Supplementary material for: Stick or Spill? Scaling Relationships for the Binding Energies of Adsorbates on Single-Atom Alloy Catalysts
Source: J Phys Chem Lett. 2022 Aug 2;13(31):7314–9. doi: 10.1021/acs.jpclett.2c01519 (PMC9376958; doi:10.1021/acs.jpclett.2c01519)
Supplement: Supplementary file 3 — jz2c01519_si_003.zip [file jz2c01519_si_003.zip › structures/NH2/PtAg/CONTCAR]

POSCAR file for PtAg_NH2_br.xsd | Create
   1.00000000000000     
     6.1619999999999999   -6.1619999999999999    0.0000000000000012
     0.0000000000000000    6.1619999999999999   -6.1619999999999999
    11.2508360252295994   11.2508360252295994   11.2508360252295994
   Ag   Pt   N    H 
    44     1     1     2
Selective dynamics
Direct
  0.0000000000000000  0.0000000000000000  0.1217094738793350   F   F   F
  0.9932427328539928 -0.0075362489649804  0.4820392755132699   T   T   T
  0.2222222222222214  0.1111111111111072  0.0000000000000000   F   F   F
  0.2242714036651862  0.1093000801516667  0.3649193746026950   T   T   T
  0.1116883665932250  0.2209146744109503  0.2425272334501258   T   T   T
  0.3333333333333357  0.0000000000000000  0.1217094738793350   F   F   F
  0.3325673020993647  0.9908196063482118  0.4908218931198687   T   T   T
  0.5555555555555571  0.1111111111111143  0.0000000000000000   F   F   F
  0.5545789840211116  0.1065634064104148  0.3640165813995778   T   T   T
  0.4447623865118089  0.2203172975852979  0.2424574075432611   T   T   T
  0.6666666666666643  0.0000000000000000  0.1217094738793350   F   F   F
  0.6660786472577344  0.9944651490397929  0.4846623861878681   T   T   T
  0.8888888888888857  0.1111111111111072  0.0000000000000000   F   F   F
  0.8888996414989079  0.1087928773079903  0.3627844885448375   T   T   T
  0.7781637755802236  0.2208606886037378  0.2423982423143739   T   T   T
  0.0000000000000000  0.3333333333333357  0.1217094738793350   F   F   F
  1.0017425404895248  0.3275433371814811  0.4856580115648604   T   T   T
  0.2222222222222214  0.4444444444444429  0.0000000000000000   F   F   F
  0.2250965905374918  0.4405374022967122  0.3647122140709123   T   T   T
  0.1129083487241703  0.5551586357333289  0.2438173897877342   T   T   T
  0.3333333333333357  0.3333333333333357  0.1217094738793350   F   F   F
  0.5555555555555571  0.4444444444444429  0.0000000000000000   F   F   F
  0.5537146011851883  0.4409587275032670  0.3633927733814106   T   T   T
  0.4448244449571642  0.5546659495424168  0.2422107908638364   T   T   T
  0.6666666666666643  0.3333333333333357  0.1217094738793350   F   F   F
  0.6735336817230007  0.3320590195653738  0.4816020772760188   T   T   T
  0.8888888888888857  0.4444444444444429  0.0000000000000000   F   F   F
  0.8913223839166644  0.4417654471012912  0.3629771458358269   T   T   T
  0.7779660664929431  0.5538211775358249  0.2428790773715344   T   T   T
  0.0000000000000000  0.6666666666666643  0.1217094738793350   F   F   F
  0.9997190394756641  0.6609372240936305  0.4856253349286675   T   T   T
  0.2222222222222214  0.7777777777777786  0.0000000000000000   F   F   F
  0.2250588765002394  0.7784123935405404  0.3665435030019393   T   T   T
  0.1121660317996544  0.8879023883734850  0.2436178592312347   T   T   T
  0.3333333333333357  0.6666666666666643  0.1217094738793350   F   F   F
  0.3338141942560013  0.6589100818308968  0.4856417071613452   T   T   T
  0.5555555555555571  0.7777777777777786  0.0000000000000000   F   F   F
  0.5557211814787114  0.7737880941717069  0.3638968293243102   T   T   T
  0.4445425833620801  0.8867321344994225  0.2430118320461867   T   T   T
  0.6666666666666643  0.6666666666666643  0.1217094738793350   F   F   F
  0.6644744239584607  0.6587873766944282  0.4857804033904647   T   T   T
  0.8888888888888857  0.7777777777777786  0.0000000000000000   F   F   F
  0.8889308417771518  0.7733608449548965  0.3637985891282406   T   T   T
  0.7779525930405180  0.8871619933929715  0.2428198140701060   T   T   T
  0.3330203292155070  0.3317665191226231  0.4838777269625601   T   T   T
  0.3364340494333696  0.1904611481131067  0.5693410200221041   T   T   T
  0.4472623532844864  0.2578273388284172  0.5993501968386034   T   T   T
  0.2278820970782242  0.1479675323202612  0.6005915425913042   T   T   T
 
  0.00000000E+00  0.00000000E+00  0.00000000E+00
  0.00000000E+00  0.00000000E+00  0.00000000E+00
  0.00000000E+00  0.00000000E+00  0.00000000E+00
  0.00000000E+00  0.00000000E+00  0.00000000E+00
  0.00000000E+00  0.00000000E+00  0.00000000E+00
  0.00000000E+00  0.00000000E+00  0.00000000E+00
  0.00000000E+00  0.00000000E+00  0.00000000E+00
  0.00000000E+00  0.00000000E+00  0.00000000E+00
  0.00000000E+00  0.00000000E+00  0.00000000E+00
  0.00000000E+00  0.00000000E+00  0.00000000E+00
  0.00000000E+00  0.00000000E+00  0.00000000E+00
  0.00000000E+00  0.00000000E+00  0.00000000E+00
  0.00000000E+00  0.00000000E+00  0.00000000E+00
  0.00000000E+00  0.00000000E+00  0.00000000E+00
  0.00000000E+00  0.00000000E+00  0.00000000E+00
  0.00000000E+00  0.00000000E+00  0.00000000E+00
  0.00000000E+00  0.00000000E+00  0.00000000E+00
  0.00000000E+00  0.00000000E+00  0.00000000E+00
  0.00000000E+00  0.00000000E+00  0.00000000E+00
  0.00000000E+00  0.00000000E+00  0.00000000E+00
  0.00000000E+00  0.00000000E+00  0.00000000E+00
  0.00000000E+00  0.00000000E+00  0.00000000E+00
  0.00000000E+00  0.00000000E+00  0.00000000E+00
  0.00000000E+00  0.00000000E+00  0.00000000E+00
  0.00000000E+00  0.00000000E+00  0.00000000E+00
  0.00000000E+00  0.00000000E+00  0.00000000E+00
  0.00000000E+00  0.00000000E+00  0.00000000E+00
  0.00000000E+00  0.00000000E+00  0.00000000E+00
  0.00000000E+00  0.00000000E+00  0.00000000E+00
  0.00000000E+00  0.00000000E+00  0.00000000E+00
  0.00000000E+00  0.00000000E+00  0.00000000E+00
  0.00000000E+00  0.00000000E+00  0.00000000E+00
  0.00000000E+00  0.00000000E+00  0.00000000E+00
  0.00000000E+00  0.00000000E+00  0.00000000E+00
  0.00000000E+00  0.00000000E+00  0.00000000E+00
  0.00000000E+00  0.00000000E+00  0.00000000E+00
  0.00000000E+00  0.00000000E+00  0.00000000E+00
  0.00000000E+00  0.00000000E+00  0.00000000E+00
  0.00000000E+00  0.00000000E+00  0.00000000E+00
  0.00000000E+00  0.00000000E+00  0.00000000E+00
  0.00000000E+00  0.00000000E+00  0.00000000E+00
  0.00000000E+00  0.00000000E+00  0.00000000E+00
  0.00000000E+00  0.00000000E+00  0.00000000E+00
  0.00000000E+00  0.00000000E+00  0.00000000E+00
  0.00000000E+00  0.00000000E+00  0.00000000E+00
  0.00000000E+00  0.00000000E+00  0.00000000E+00
  0.00000000E+00  0.00000000E+00  0.00000000E+00
  0.00000000E+00  0.00000000E+00  0.00000000E+00
