# Supplementary material for: Stick or Spill? Scaling Relationships for the Binding Energies of Adsorbates on Single-Atom Alloy Catalysts
Source: J Phys Chem Lett. 2022 Aug 2;13(31):7314–9. doi: 10.1021/acs.jpclett.2c01519 (PMC9376958; doi:10.1021/acs.jpclett.2c01519)
Supplement: Supplementary file 3 — jz2c01519_si_003.zip [file jz2c01519_si_003.zip › structures/NH2/PtAu/CONTCAR]

POSCAR file for PtAu_NH2_br.xsd | Create
   1.00000000000000     
     6.2054999999999998   -6.2054999999999998   -0.0000000000000017
     0.0000000000000000    6.2054999999999998   -6.2054999999999998
    11.2895026918963008   11.2895026918963008   11.2895026918963008
   Au   Pt   N    H 
    44     1     1     2
Selective dynamics
Direct
  0.0000000000000000  0.0000000000000000  0.1221488702943390   F   F   F
  0.9802243548009474  0.9861689813137335  0.4843336203423655   T   T   T
  0.2222222222222214  0.1111111111111143  0.0000000000000000   F   F   F
  0.2212188337262507  0.1072618703578005  0.3675343997520890   T   T   T
  0.1126094823064810  0.2220936185201542  0.2438016689678373   T   T   T
  0.3333333333333357  0.0000000000000000  0.1221488702943390   F   F   F
  0.3238044940384333  0.9838021730390968  0.4957247751526702   T   T   T
  0.5555555555555571  0.1111111111111143  0.0000000000000000   F   F   F
  0.5532734147725608  0.1076485949607202  0.3658300641846836   T   T   T
  0.4444376319481659  0.2207520916385068  0.2438347421424024   T   T   T
  0.6666666666666643  0.0000000000000000  0.1221488702943390   F   F   F
  0.6591590776653362  0.9929153652942170  0.4890612619847340   T   T   T
  0.8888888888888928  0.1111111111111143  0.0000000000000000   F   F   F
  0.8870631647689989  0.1096396568834116  0.3638489694498640   T   T   T
  0.7784521495634044  0.2217445464400020  0.2430800571384455   T   T   T
  0.0000000000000000  0.3333333333333357  0.1221488702943390   F   F   F
  0.9964722628783733  0.3248901323060620  0.4900520630559578   T   T   T
  0.2222222222222214  0.4444444444444429  0.0000000000000000   F   F   F
  0.2254387758728547  0.4404929800473092  0.3677464563097321   T   T   T
  0.1149183131305593  0.5566708346800125  0.2453246057533187   T   T   T
  0.3333333333333357  0.3333333333333357  0.1221488702943390   F   F   F
  0.5555555555555571  0.4444444444444429  0.0000000000000000   F   F   F
  0.5529443505947663  0.4403014239426393  0.3653679517345379   T   T   T
  0.4451056740555663  0.5551252261149136  0.2435249440394243   T   T   T
  0.6666666666666643  0.3333333333333357  0.1221488702943390   F   F   F
  0.6753037475796012  0.3327467772377581  0.4838221174141109   T   T   T
  0.8888888888888928  0.4444444444444429  0.0000000000000000   F   F   F
  0.8937034508299362  0.4435007140221590  0.3637664320584948   T   T   T
  0.7779591098209625  0.5541259134242021  0.2435864184692535   T   T   T
  0.0000000000000000  0.6666666666666643  0.1221488702943390   F   F   F
  0.9942053561719977  0.6589805231407210  0.4902049851658272   T   T   T
  0.2222222222222214  0.7777777777777786  0.0000000000000000   F   F   F
  0.2253361339796744  0.7799556660745247  0.3694515308056415   T   T   T
  0.1130454488015972  0.8887314917559826  0.2447125554177093   T   T   T
  0.3333333333333357  0.6666666666666643  0.1221488702943390   F   F   F
  0.3293885474282983  0.6584980373826314  0.4898836504499913   T   T   T
  0.5555555555555571  0.7777777777777786  0.0000000000000000   F   F   F
  0.5557962231581587  0.7750282676140949  0.3654539260966581   T   T   T
  0.4447743506748627  0.8877284240704382  0.2442141126936294   T   T   T
  0.6666666666666643  0.6666666666666643  0.1221488702943390   F   F   F
  0.6578066538735002  0.6550207535689528  0.4895826121315962   T   T   T
  0.8888888888888928  0.7777777777777786  0.0000000000000000   F   F   F
  0.8871097171407563  0.7715332059022343  0.3646009546143398   T   T   T
  0.7786203834433568  0.8880942860690213  0.2435657301510491   T   T   T
  0.3246085959109433  0.3296029634045654  0.4866666024177608   T   T   T
  0.3307693385641011  0.1838456701210865  0.5691114279709629   T   T   T
  0.4425429264171604  0.2441469625540582  0.5983847353308542   T   T   T
  0.2224834257907484  0.1347965158563986  0.6003040867911489   T   T   T
 
  0.00000000E+00  0.00000000E+00  0.00000000E+00
  0.00000000E+00  0.00000000E+00  0.00000000E+00
  0.00000000E+00  0.00000000E+00  0.00000000E+00
  0.00000000E+00  0.00000000E+00  0.00000000E+00
  0.00000000E+00  0.00000000E+00  0.00000000E+00
  0.00000000E+00  0.00000000E+00  0.00000000E+00
  0.00000000E+00  0.00000000E+00  0.00000000E+00
  0.00000000E+00  0.00000000E+00  0.00000000E+00
  0.00000000E+00  0.00000000E+00  0.00000000E+00
  0.00000000E+00  0.00000000E+00  0.00000000E+00
  0.00000000E+00  0.00000000E+00  0.00000000E+00
  0.00000000E+00  0.00000000E+00  0.00000000E+00
  0.00000000E+00  0.00000000E+00  0.00000000E+00
  0.00000000E+00  0.00000000E+00  0.00000000E+00
  0.00000000E+00  0.00000000E+00  0.00000000E+00
  0.00000000E+00  0.00000000E+00  0.00000000E+00
  0.00000000E+00  0.00000000E+00  0.00000000E+00
  0.00000000E+00  0.00000000E+00  0.00000000E+00
  0.00000000E+00  0.00000000E+00  0.00000000E+00
  0.00000000E+00  0.00000000E+00  0.00000000E+00
  0.00000000E+00  0.00000000E+00  0.00000000E+00
  0.00000000E+00  0.00000000E+00  0.00000000E+00
  0.00000000E+00  0.00000000E+00  0.00000000E+00
  0.00000000E+00  0.00000000E+00  0.00000000E+00
  0.00000000E+00  0.00000000E+00  0.00000000E+00
  0.00000000E+00  0.00000000E+00  0.00000000E+00
  0.00000000E+00  0.00000000E+00  0.00000000E+00
  0.00000000E+00  0.00000000E+00  0.00000000E+00
  0.00000000E+00  0.00000000E+00  0.00000000E+00
  0.00000000E+00  0.00000000E+00  0.00000000E+00
  0.00000000E+00  0.00000000E+00  0.00000000E+00
  0.00000000E+00  0.00000000E+00  0.00000000E+00
  0.00000000E+00  0.00000000E+00  0.00000000E+00
  0.00000000E+00  0.00000000E+00  0.00000000E+00
  0.00000000E+00  0.00000000E+00  0.00000000E+00
  0.00000000E+00  0.00000000E+00  0.00000000E+00
  0.00000000E+00  0.00000000E+00  0.00000000E+00
  0.00000000E+00  0.00000000E+00  0.00000000E+00
  0.00000000E+00  0.00000000E+00  0.00000000E+00
  0.00000000E+00  0.00000000E+00  0.00000000E+00
  0.00000000E+00  0.00000000E+00  0.00000000E+00
  0.00000000E+00  0.00000000E+00  0.00000000E+00
  0.00000000E+00  0.00000000E+00  0.00000000E+00
  0.00000000E+00  0.00000000E+00  0.00000000E+00
  0.00000000E+00  0.00000000E+00  0.00000000E+00
  0.00000000E+00  0.00000000E+00  0.00000000E+00
  0.00000000E+00  0.00000000E+00  0.00000000E+00
  0.00000000E+00  0.00000000E+00  0.00000000E+00
