# Supplementary material for: Stick or Spill? Scaling Relationships for the Binding Energies of Adsorbates on Single-Atom Alloy Catalysts
Source: J Phys Chem Lett. 2022 Aug 2;13(31):7314–9. doi: 10.1021/acs.jpclett.2c01519 (PMC9376958; doi:10.1021/acs.jpclett.2c01519)
Supplement: Supplementary file 3 — jz2c01519_si_003.zip [file jz2c01519_si_003.zip › structures/NH2/RhCu/CONTCAR]

POSCAR file for NH2_bri.xsd | Created on
   1.00000000000000     
     5.4128999999999996   -5.4128999999999996   -0.0000000000000013
     0.0000000000000000    5.4128999999999996   -5.4128999999999996
    10.5849693585628994   10.5849693585628994   10.5849693585628994
   Cu   Rh   N    H 
    44     1     1     2
Selective dynamics
Direct
  0.2222222222222214  0.1111111111111143  0.0000000000000000   F   F   F
  0.2222222222222214  0.4444444444444429  0.0000000000000000   F   F   F
  0.2222222222222214  0.7777777777777786  0.0000000000000000   F   F   F
  0.5555555555555571  0.1111111111111143  0.0000000000000000   F   F   F
  0.5555555555555571  0.4444444444444429  0.0000000000000000   F   F   F
  0.5555555555555571  0.7777777777777786  0.0000000000000000   F   F   F
  0.8888888888888928  0.1111111111111143  0.0000000000000000   F   F   F
  0.8888888888888928  0.4444444444444429  0.0000000000000000   F   F   F
  0.8888888888888928  0.7777777777777786  0.0000000000000000   F   F   F
  0.0000000000000000  0.0000000000000000  0.1136391260021554   F   F   F
  0.0000000000000000  0.3333333333333357  0.1136391260021554   F   F   F
  0.0000000000000000  0.6666666666666643  0.1136391260021554   F   F   F
  0.3333333333333357  0.0000000000000000  0.1136391260021554   F   F   F
  0.3333333333333357  0.3333333333333357  0.1136391260021554   F   F   F
  0.3333333333333357  0.6666666666666643  0.1136391260021554   F   F   F
  0.6666666666666643  0.0000000000000000  0.1136391260021554   F   F   F
  0.6666666666666643  0.3333333333333357  0.1136391260021554   F   F   F
  0.6666666666666643  0.6666666666666643  0.1136391260021554   F   F   F
  0.9890505289932119  0.9940108603738357  0.4484327358762906   T   T   T
  0.2235235015852591  0.1124110241143261  0.3404065687677312   T   T   T
  0.1108282521732905  0.2221791821521261  0.2262304095624379   T   T   T
  0.3303773631876368  0.9890962986554070  0.4602063964007041   T   T   T
  0.5522777917903001  0.1087622082660222  0.3400749110637700   T   T   T
  0.4441726092772060  0.2218184963181412  0.2261446999113277   T   T   T
  0.6659771010518314  0.9981111446235725  0.4507492002019207   T   T   T
  0.8870777721942978  0.1113865698634473  0.3380169890715756   T   T   T
  0.7767927230788217  0.2219235175869016  0.2260566502621139   T   T   T
  0.9969044048946986  0.3323039196229281  0.4514521959921598   T   T   T
  0.2212305352980971  0.4441866149227134  0.3387243174635478   T   T   T
  0.1116051572298243  0.5573225015138825  0.2265638856228255   T   T   T
  0.5527660793692366  0.4440153501542110  0.3383712441921164   T   T   T
  0.4439642060350862  0.5561221633370509  0.2258472814962287   T   T   T
  0.6751908634202186  0.3368725543683402  0.4484050952052308   T   T   T
  0.8889153641561846  0.4445325594957107  0.3375684268573710   T   T   T
  0.7771565275835108  0.5554217597495874  0.2260365983030052   T   T   T
  0.9968332276377417  0.6634438421966791  0.4511663295250387   T   T   T
  0.2238173121212036  0.7820777817226262  0.3415526690238059   T   T   T
  0.1116340699861605  0.8896875195442929  0.2270931882314733   T   T   T
  0.3318880953090790  0.6643926857191622  0.4518732469333734   T   T   T
  0.5533092411734603  0.7754412090592556  0.3392791109746925   T   T   T
  0.4439834999566245  0.8888865566341023  0.2266839260525556   T   T   T
  0.6677594509402964  0.6675160330038192  0.4519228177944739   T   T   T
  0.8880235824742687  0.7765206171108705  0.3384506829405312   T   T   T
  0.7769591367401649  0.8887813164019664  0.2263610624900689   T   T   T
  0.3333729716867025  0.3333087658410104  0.4576707677449960   T   T   T
  0.3296831755558061  0.1530864372654636  0.5435268161140692   T   T   T
  0.4548269044444065  0.2186648106469789  0.5764110326204953   T   T   T
  0.2043602575876104  0.0946902667750480  0.5763085659367960   T   T   T
 
  0.00000000E+00  0.00000000E+00  0.00000000E+00
  0.00000000E+00  0.00000000E+00  0.00000000E+00
  0.00000000E+00  0.00000000E+00  0.00000000E+00
  0.00000000E+00  0.00000000E+00  0.00000000E+00
  0.00000000E+00  0.00000000E+00  0.00000000E+00
  0.00000000E+00  0.00000000E+00  0.00000000E+00
  0.00000000E+00  0.00000000E+00  0.00000000E+00
  0.00000000E+00  0.00000000E+00  0.00000000E+00
  0.00000000E+00  0.00000000E+00  0.00000000E+00
  0.00000000E+00  0.00000000E+00  0.00000000E+00
  0.00000000E+00  0.00000000E+00  0.00000000E+00
  0.00000000E+00  0.00000000E+00  0.00000000E+00
  0.00000000E+00  0.00000000E+00  0.00000000E+00
  0.00000000E+00  0.00000000E+00  0.00000000E+00
  0.00000000E+00  0.00000000E+00  0.00000000E+00
  0.00000000E+00  0.00000000E+00  0.00000000E+00
  0.00000000E+00  0.00000000E+00  0.00000000E+00
  0.00000000E+00  0.00000000E+00  0.00000000E+00
  0.00000000E+00  0.00000000E+00  0.00000000E+00
  0.00000000E+00  0.00000000E+00  0.00000000E+00
  0.00000000E+00  0.00000000E+00  0.00000000E+00
  0.00000000E+00  0.00000000E+00  0.00000000E+00
  0.00000000E+00  0.00000000E+00  0.00000000E+00
  0.00000000E+00  0.00000000E+00  0.00000000E+00
  0.00000000E+00  0.00000000E+00  0.00000000E+00
  0.00000000E+00  0.00000000E+00  0.00000000E+00
  0.00000000E+00  0.00000000E+00  0.00000000E+00
  0.00000000E+00  0.00000000E+00  0.00000000E+00
  0.00000000E+00  0.00000000E+00  0.00000000E+00
  0.00000000E+00  0.00000000E+00  0.00000000E+00
  0.00000000E+00  0.00000000E+00  0.00000000E+00
  0.00000000E+00  0.00000000E+00  0.00000000E+00
  0.00000000E+00  0.00000000E+00  0.00000000E+00
  0.00000000E+00  0.00000000E+00  0.00000000E+00
  0.00000000E+00  0.00000000E+00  0.00000000E+00
  0.00000000E+00  0.00000000E+00  0.00000000E+00
  0.00000000E+00  0.00000000E+00  0.00000000E+00
  0.00000000E+00  0.00000000E+00  0.00000000E+00
  0.00000000E+00  0.00000000E+00  0.00000000E+00
  0.00000000E+00  0.00000000E+00  0.00000000E+00
  0.00000000E+00  0.00000000E+00  0.00000000E+00
  0.00000000E+00  0.00000000E+00  0.00000000E+00
  0.00000000E+00  0.00000000E+00  0.00000000E+00
  0.00000000E+00  0.00000000E+00  0.00000000E+00
  0.00000000E+00  0.00000000E+00  0.00000000E+00
  0.00000000E+00  0.00000000E+00  0.00000000E+00
  0.00000000E+00  0.00000000E+00  0.00000000E+00
  0.00000000E+00  0.00000000E+00  0.00000000E+00
