# Supplementary material for: Stick or Spill? Scaling Relationships for the Binding Energies of Adsorbates on Single-Atom Alloy Catalysts
Source: J Phys Chem Lett. 2022 Aug 2;13(31):7314–9. doi: 10.1021/acs.jpclett.2c01519 (PMC9376958; doi:10.1021/acs.jpclett.2c01519)
Supplement: Supplementary file 3 — jz2c01519_si_003.zip [file jz2c01519_si_003.zip › structures/NH2/RhAg/CONTCAR]

POSCAR file for NH2_bri.xsd | Created on
   1.00000000000000     
     6.1619999999999999   -6.1619999999999999    0.0000000000000012
     0.0000000000000000    6.1619999999999999   -6.1619999999999999
    11.2508360252295994   11.2508360252295994   11.2508360252295994
   Ag   Rh   N    H 
    44     1     1     2
Selective dynamics
Direct
  0.2222222222222214  0.1111111111111072  0.0000000000000000   F   F   F
  0.2222222222222214  0.4444444444444429  0.0000000000000000   F   F   F
  0.2222222222222214  0.7777777777777786  0.0000000000000000   F   F   F
  0.5555555555555571  0.1111111111111143  0.0000000000000000   F   F   F
  0.5555555555555571  0.4444444444444429  0.0000000000000000   F   F   F
  0.5555555555555571  0.7777777777777786  0.0000000000000000   F   F   F
  0.8888888888888857  0.1111111111111072  0.0000000000000000   F   F   F
  0.8888888888888857  0.4444444444444429  0.0000000000000000   F   F   F
  0.8888888888888857  0.7777777777777786  0.0000000000000000   F   F   F
  0.0000000000000000  0.0000000000000000  0.1217094738793350   F   F   F
  0.0000000000000000  0.3333333333333357  0.1217094738793350   F   F   F
  0.0000000000000000  0.6666666666666643  0.1217094738793350   F   F   F
  0.3333333333333357  0.0000000000000000  0.1217094738793350   F   F   F
  0.3333333333333357  0.3333333333333357  0.1217094738793350   F   F   F
  0.3333333333333357  0.6666666666666643  0.1217094738793350   F   F   F
  0.6666666666666643  0.0000000000000000  0.1217094738793350   F   F   F
  0.6666666666666643  0.3333333333333357  0.1217094738793350   F   F   F
  0.6666666666666643  0.6666666666666643  0.1217094738793350   F   F   F
  0.9923592808123481  0.9965040108703226  0.4820806073071869   T   T   T
  0.2238815115219913  0.1143702847645930  0.3653443804089858   T   T   T
  0.1106695932807248  0.2220977819472625  0.2425957824439549   T   T   T
  0.3306365319005416  0.9980507225575781  0.4909786209659869   T   T   T
  0.5532549073427905  0.1093476845847159  0.3644297375593323   T   T   T
  0.4439795315263340  0.2217626099991372  0.2425682570787521   T   T   T
  0.6639583617891310  0.9977266850568595  0.4850170198916561   T   T   T
  0.8873356082101201  0.1113586194709521  0.3631054214562453   T   T   T
  0.7771744751292992  0.2220993810664871  0.2426157627932494   T   T   T
  0.0023331652321629  0.3312855844986544  0.4855558366763904   T   T   T
  0.2222984613915759  0.4442989030027915  0.3637580629566817   T   T   T
  0.1113899039444674  0.5570584047932681  0.2433912260878456   T   T   T
  0.5521283884509531  0.4436162237514451  0.3634734053065466   T   T   T
  0.4441174536850677  0.5561739566364745  0.2423643996342301   T   T   T
  0.6711250094753831  0.3355606572131908  0.4819345377253715   T   T   T
  0.8896792221008512  0.4445814298784219  0.3631813116027598   T   T   T
  0.7773105604287720  0.5553232097187104  0.2429092299905463   T   T   T
  0.9985254642362009  0.6645159324560718  0.4861657290995180   T   T   T
  0.2237520058352460  0.7816475306132585  0.3669675843744445   T   T   T
  0.1116649987845485  0.8895809904752221  0.2440539944956576   T   T   T
  0.3320802086179914  0.6609664383159461  0.4857926244921263   T   T   T
  0.5541092213242297  0.7757920126480975  0.3642817701320675   T   T   T
  0.4438683391142768  0.8885652114914798  0.2432864732404784   T   T   T
  0.6617373164545507  0.6610039953062350  0.4859783356632026   T   T   T
  0.8878192635751898  0.7760320538676538  0.3640663028222547   T   T   T
  0.7772724643678364  0.8887117543972209  0.2430099624578610   T   T   T
  0.3328021594593705  0.3350190443706428  0.4823792702750616   T   T   T
  0.3315567579787179  0.2007184832404476  0.5677141821259262   T   T   T
  0.4417947323716079  0.2634290205230851  0.5983534038543756   T   T   T
  0.2218418517594363  0.1551359132491416  0.5985635417840753   T   T   T
 
  0.00000000E+00  0.00000000E+00  0.00000000E+00
  0.00000000E+00  0.00000000E+00  0.00000000E+00
  0.00000000E+00  0.00000000E+00  0.00000000E+00
  0.00000000E+00  0.00000000E+00  0.00000000E+00
  0.00000000E+00  0.00000000E+00  0.00000000E+00
  0.00000000E+00  0.00000000E+00  0.00000000E+00
  0.00000000E+00  0.00000000E+00  0.00000000E+00
  0.00000000E+00  0.00000000E+00  0.00000000E+00
  0.00000000E+00  0.00000000E+00  0.00000000E+00
  0.00000000E+00  0.00000000E+00  0.00000000E+00
  0.00000000E+00  0.00000000E+00  0.00000000E+00
  0.00000000E+00  0.00000000E+00  0.00000000E+00
  0.00000000E+00  0.00000000E+00  0.00000000E+00
  0.00000000E+00  0.00000000E+00  0.00000000E+00
  0.00000000E+00  0.00000000E+00  0.00000000E+00
  0.00000000E+00  0.00000000E+00  0.00000000E+00
  0.00000000E+00  0.00000000E+00  0.00000000E+00
  0.00000000E+00  0.00000000E+00  0.00000000E+00
  0.00000000E+00  0.00000000E+00  0.00000000E+00
  0.00000000E+00  0.00000000E+00  0.00000000E+00
  0.00000000E+00  0.00000000E+00  0.00000000E+00
  0.00000000E+00  0.00000000E+00  0.00000000E+00
  0.00000000E+00  0.00000000E+00  0.00000000E+00
  0.00000000E+00  0.00000000E+00  0.00000000E+00
  0.00000000E+00  0.00000000E+00  0.00000000E+00
  0.00000000E+00  0.00000000E+00  0.00000000E+00
  0.00000000E+00  0.00000000E+00  0.00000000E+00
  0.00000000E+00  0.00000000E+00  0.00000000E+00
  0.00000000E+00  0.00000000E+00  0.00000000E+00
  0.00000000E+00  0.00000000E+00  0.00000000E+00
  0.00000000E+00  0.00000000E+00  0.00000000E+00
  0.00000000E+00  0.00000000E+00  0.00000000E+00
  0.00000000E+00  0.00000000E+00  0.00000000E+00
  0.00000000E+00  0.00000000E+00  0.00000000E+00
  0.00000000E+00  0.00000000E+00  0.00000000E+00
  0.00000000E+00  0.00000000E+00  0.00000000E+00
  0.00000000E+00  0.00000000E+00  0.00000000E+00
  0.00000000E+00  0.00000000E+00  0.00000000E+00
  0.00000000E+00  0.00000000E+00  0.00000000E+00
  0.00000000E+00  0.00000000E+00  0.00000000E+00
  0.00000000E+00  0.00000000E+00  0.00000000E+00
  0.00000000E+00  0.00000000E+00  0.00000000E+00
  0.00000000E+00  0.00000000E+00  0.00000000E+00
  0.00000000E+00  0.00000000E+00  0.00000000E+00
  0.00000000E+00  0.00000000E+00  0.00000000E+00
  0.00000000E+00  0.00000000E+00  0.00000000E+00
  0.00000000E+00  0.00000000E+00  0.00000000E+00
  0.00000000E+00  0.00000000E+00  0.00000000E+00
