# Supplementary material for: Stick or Spill? Scaling Relationships for the Binding Energies of Adsorbates on Single-Atom Alloy Catalysts
Source: J Phys Chem Lett. 2022 Aug 2;13(31):7314–9. doi: 10.1021/acs.jpclett.2c01519 (PMC9376958; doi:10.1021/acs.jpclett.2c01519)
Supplement: Supplementary file 3 — jz2c01519_si_003.zip [file jz2c01519_si_003.zip › structures/NH2/Pt/CONTCAR]

POSCAR file for Pt_NH2_br.xsd | Created 
   1.00000000000000     
     5.9374851000000000   -5.9374851000000000    0.0000000000000013
     0.0000000000000000    5.9374851000000000   -5.9374851000000000
    11.0512672252295996   11.0512672252295996   11.0512672252295996
   Pt   N    H 
    45     1     2
Selective dynamics
Direct
  0.0000000000000000  0.0000000000000000  0.1193927453243617   F   F   F
  0.9854450852043536  0.9918551024952461  0.4732292792781585   T   T   T
  0.2222222222222214  0.1111111111111143  0.0000000000000000   F   F   F
  0.2235245290165088  0.1111307311998374  0.3563457941146440   T   T   T
  0.1138236397399729  0.2248692135050388  0.2381261895344726   T   T   T
  0.3333333333333357  0.0000000000000000  0.1193927453243617   F   F   F
  0.3242419225022781  0.9929514665149363  0.4819966250100753   T   T   T
  0.5555555555555571  0.1111111111111143  0.0000000000000000   F   F   F
  0.5561548033954751  0.1109989502625958  0.3562347652056048   T   T   T
  0.4454169109528868  0.2224674627811539  0.2378973820611067   T   T   T
  0.6666666666666643  0.0000000000000000  0.1193927453243617   F   F   F
  0.6623334969834844  0.9968567082162941  0.4769256281631293   T   T   T
  0.8888888888888857  0.1111111111111143  0.0000000000000000   F   F   F
  0.8896091233256699  0.1127405172611962  0.3547571327271785   T   T   T
  0.7793771210990967  0.2228312233870938  0.2367680009080824   T   T   T
  0.0000000000000000  0.3333333333333357  0.1193927453243617   F   F   F
  0.9940746203074480  0.3301993075615079  0.4778089207663938   T   T   T
  0.2222222222222214  0.4444444444444429  0.0000000000000000   F   F   F
  0.2274182171818008  0.4436823769616196  0.3614373271812434   T   T   T
  0.1162829024243795  0.5578698288555798  0.2385973867736247   T   T   T
  0.3333333333333357  0.3333333333333357  0.1193927453243617   F   F   F
  0.3243063307477527  0.3291862358975714  0.4821950481396908   T   T   T
  0.5555555555555571  0.4444444444444429  0.0000000000000000   F   F   F
  0.5561434545932784  0.4439908336886079  0.3562666324287039   T   T   T
  0.4453871996864727  0.5557009671415807  0.2388656457959977   T   T   T
  0.6666666666666643  0.3333333333333357  0.1193927453243617   F   F   F
  0.6750696522439251  0.3367138623809062  0.4719752996785140   T   T   T
  0.8888888888888857  0.4444444444444429  0.0000000000000000   F   F   F
  0.8955632422638078  0.4471851912877944  0.3536174563680841   T   T   T
  0.7793625805889304  0.5560648247115892  0.2367584109309614   T   T   T
  0.0000000000000000  0.6666666666666643  0.1193927453243617   F   F   F
 -0.0059536601598113  0.6620221091070025  0.4777269788302712   T   T   T
  0.2222222222222214  0.7777777777777786  0.0000000000000000   F   F   F
  0.2274214166148037  0.7823637814580765  0.3613627734433447   T   T   T
  0.1137886008178901  0.8884274105100938  0.2380866992092382   T   T   T
  0.3333333333333357  0.6666666666666643  0.1193927453243617   F   F   F
  0.3307055697220421  0.6643809202969454  0.4799708071626604   T   T   T
  0.5555555555555571  0.7777777777777786  0.0000000000000000   F   F   F
  0.5569473845349752  0.7779073246632860  0.3565130007457795   T   T   T
  0.4453622503298495  0.8891631426790082  0.2388440477392530   T   T   T
  0.6666666666666643  0.6666666666666643  0.1193927453243617   F   F   F
  0.6623153402614448  0.6637210643335050  0.4769186119547900   T   T   T
  0.8888888888888857  0.7777777777777786  0.0000000000000000   F   F   F
  0.8896028863344889  0.7757507395262840  0.3547214792307544   T   T   T
  0.7791798590119370  0.8893737164891654  0.2371439931727762   T   T   T
  0.3381953919701247  0.1676013883297668  0.5618210785251162   T   T   T
  0.4576706861618572  0.2269451541163265  0.5904523504172493   T   T   T
  0.2250334530486837  0.1107778094459270  0.5939446663612269   T   T   T
 
  0.00000000E+00  0.00000000E+00  0.00000000E+00
  0.00000000E+00  0.00000000E+00  0.00000000E+00
  0.00000000E+00  0.00000000E+00  0.00000000E+00
  0.00000000E+00  0.00000000E+00  0.00000000E+00
  0.00000000E+00  0.00000000E+00  0.00000000E+00
  0.00000000E+00  0.00000000E+00  0.00000000E+00
  0.00000000E+00  0.00000000E+00  0.00000000E+00
  0.00000000E+00  0.00000000E+00  0.00000000E+00
  0.00000000E+00  0.00000000E+00  0.00000000E+00
  0.00000000E+00  0.00000000E+00  0.00000000E+00
  0.00000000E+00  0.00000000E+00  0.00000000E+00
  0.00000000E+00  0.00000000E+00  0.00000000E+00
  0.00000000E+00  0.00000000E+00  0.00000000E+00
  0.00000000E+00  0.00000000E+00  0.00000000E+00
  0.00000000E+00  0.00000000E+00  0.00000000E+00
  0.00000000E+00  0.00000000E+00  0.00000000E+00
  0.00000000E+00  0.00000000E+00  0.00000000E+00
  0.00000000E+00  0.00000000E+00  0.00000000E+00
  0.00000000E+00  0.00000000E+00  0.00000000E+00
  0.00000000E+00  0.00000000E+00  0.00000000E+00
  0.00000000E+00  0.00000000E+00  0.00000000E+00
  0.00000000E+00  0.00000000E+00  0.00000000E+00
  0.00000000E+00  0.00000000E+00  0.00000000E+00
  0.00000000E+00  0.00000000E+00  0.00000000E+00
  0.00000000E+00  0.00000000E+00  0.00000000E+00
  0.00000000E+00  0.00000000E+00  0.00000000E+00
  0.00000000E+00  0.00000000E+00  0.00000000E+00
  0.00000000E+00  0.00000000E+00  0.00000000E+00
  0.00000000E+00  0.00000000E+00  0.00000000E+00
  0.00000000E+00  0.00000000E+00  0.00000000E+00
  0.00000000E+00  0.00000000E+00  0.00000000E+00
  0.00000000E+00  0.00000000E+00  0.00000000E+00
  0.00000000E+00  0.00000000E+00  0.00000000E+00
  0.00000000E+00  0.00000000E+00  0.00000000E+00
  0.00000000E+00  0.00000000E+00  0.00000000E+00
  0.00000000E+00  0.00000000E+00  0.00000000E+00
  0.00000000E+00  0.00000000E+00  0.00000000E+00
  0.00000000E+00  0.00000000E+00  0.00000000E+00
  0.00000000E+00  0.00000000E+00  0.00000000E+00
  0.00000000E+00  0.00000000E+00  0.00000000E+00
  0.00000000E+00  0.00000000E+00  0.00000000E+00
  0.00000000E+00  0.00000000E+00  0.00000000E+00
  0.00000000E+00  0.00000000E+00  0.00000000E+00
  0.00000000E+00  0.00000000E+00  0.00000000E+00
  0.00000000E+00  0.00000000E+00  0.00000000E+00
  0.00000000E+00  0.00000000E+00  0.00000000E+00
  0.00000000E+00  0.00000000E+00  0.00000000E+00
  0.00000000E+00  0.00000000E+00  0.00000000E+00
