# Supplementary material for: Stick or Spill? Scaling Relationships for the Binding Energies of Adsorbates on Single-Atom Alloy Catalysts
Source: J Phys Chem Lett. 2022 Aug 2;13(31):7314–9. doi: 10.1021/acs.jpclett.2c01519 (PMC9376958; doi:10.1021/acs.jpclett.2c01519)
Supplement: Supplementary file 3 — jz2c01519_si_003.zip [file jz2c01519_si_003.zip › structures/NH2/Ag/CONTCAR]

POSCAR file for Ag_NH2_br.xsd | Created 
   1.00000000000000     
     6.1619999999999999   -6.1619999999999999    0.0000000000000012
     0.0000000000000000    6.1619999999999999   -6.1619999999999999
    11.2508360252295994   11.2508360252295994   11.2508360252295994
   Ag   N    H 
    45     1     2
Selective dynamics
Direct
  0.0000000000000000  0.0000000000000000  0.1217094738793350   F   F   F
  0.9908109822473623  0.9949051665926643  0.4819831175461896   T   T   T
  0.2222222222222214  0.1111111111111072  0.0000000000000000   F   F   F
  0.2232811437660668  0.1112845276625847  0.3655197473503711   T   T   T
  0.1120395192984949  0.2225164709584598  0.2429522399668733   T   T   T
  0.3333333333333357  0.0000000000000000  0.1217094738793350   F   F   F
  0.3305841627869135  0.9919442960131780  0.4902933703046758   T   T   T
  0.5555555555555571  0.1111111111111143  0.0000000000000000   F   F   F
  0.5532593432744026  0.1096630117081648  0.3645711334591445   T   T   T
  0.4444489515215453  0.2220522029637892  0.2429700549795649   T   T   T
  0.6666666666666643  0.0000000000000000  0.1217094738793350   F   F   F
  0.6654063109365008  0.9987502976257062  0.4849753508885702   T   T   T
  0.8888888888888857  0.1111111111111072  0.0000000000000000   F   F   F
  0.8888343148135723  0.1116980180262841  0.3631098028883844   T   T   T
  0.7775309311117803  0.2219602013969721  0.2426778012757166   T   T   T
  0.0000000000000000  0.3333333333333357  0.1217094738793350   F   F   F
  0.9973811021078840  0.3318057228031871  0.4852009967501669   T   T   T
  0.2222222222222214  0.4444444444444429  0.0000000000000000   F   F   F
  0.2240937416901118  0.4420267281741807  0.3660241865113384   T   T   T
  0.1132035481907365  0.5564272657844908  0.2440881338859868   T   T   T
  0.3333333333333357  0.3333333333333357  0.1217094738793350   F   F   F
  0.3306495318726195  0.3374714536208755  0.4904325199101723   T   T   T
  0.5555555555555571  0.4444444444444429  0.0000000000000000   F   F   F
  0.5532827238929574  0.4428939777063811  0.3645968108339832   T   T   T
  0.4443845057260364  0.5555898010107049  0.2429579051561921   T   T   T
  0.6666666666666643  0.3333333333333357  0.1217094738793350   F   F   F
  0.6728721431609128  0.3359253539138718  0.4820990501918068   T   T   T
  0.8888888888888857  0.4444444444444429  0.0000000000000000   F   F   F
  0.8902688300453446  0.4447647417282626  0.3627043017059544   T   T   T
  0.7775476813799134  0.5552641088724308  0.2426866187598946   T   T   T
  0.0000000000000000  0.6666666666666643  0.1217094738793350   F   F   F
  0.9973907603728370  0.6645297150198048  0.4851536710018977   T   T   T
  0.2222222222222214  0.7777777777777786  0.0000000000000000   F   F   F
  0.2241154165963725  0.7812554138107161  0.3659730612304601   T   T   T
  0.1120389572903376  0.8891783761884472  0.2429418752334366   T   T   T
  0.3333333333333357  0.6666666666666643  0.1217094738793350   F   F   F
  0.3325886408957288  0.6657082032964233  0.4851652305938712   T   T   T
  0.5555555555555571  0.7777777777777786  0.0000000000000000   F   F   F
  0.5551553693255467  0.7772311999593483  0.3638378905308166   T   T   T
  0.4443908467588009  0.8884505628586843  0.2429592168490144   T   T   T
  0.6666666666666643  0.6666666666666643  0.1217094738793350   F   F   F
  0.6654432219701870  0.6655995274136015  0.4849992473912628   T   T   T
  0.8888888888888857  0.7777777777777786  0.0000000000000000   F   F   F
  0.8888635718533137  0.7764181378213956  0.3631012748342176   T   T   T
  0.7780125188283202  0.8888339328684747  0.2428150598581607   T   T   T
  0.3336114384053157  0.1658900194015155  0.5745287306809119   T   T   T
  0.4435293924674929  0.2205825858499696  0.6055406738121141   T   T   T
  0.2250158787619646  0.1114202425541276  0.6062456053711607   T   T   T
 
  0.00000000E+00  0.00000000E+00  0.00000000E+00
  0.00000000E+00  0.00000000E+00  0.00000000E+00
  0.00000000E+00  0.00000000E+00  0.00000000E+00
  0.00000000E+00  0.00000000E+00  0.00000000E+00
  0.00000000E+00  0.00000000E+00  0.00000000E+00
  0.00000000E+00  0.00000000E+00  0.00000000E+00
  0.00000000E+00  0.00000000E+00  0.00000000E+00
  0.00000000E+00  0.00000000E+00  0.00000000E+00
  0.00000000E+00  0.00000000E+00  0.00000000E+00
  0.00000000E+00  0.00000000E+00  0.00000000E+00
  0.00000000E+00  0.00000000E+00  0.00000000E+00
  0.00000000E+00  0.00000000E+00  0.00000000E+00
  0.00000000E+00  0.00000000E+00  0.00000000E+00
  0.00000000E+00  0.00000000E+00  0.00000000E+00
  0.00000000E+00  0.00000000E+00  0.00000000E+00
  0.00000000E+00  0.00000000E+00  0.00000000E+00
  0.00000000E+00  0.00000000E+00  0.00000000E+00
  0.00000000E+00  0.00000000E+00  0.00000000E+00
  0.00000000E+00  0.00000000E+00  0.00000000E+00
  0.00000000E+00  0.00000000E+00  0.00000000E+00
  0.00000000E+00  0.00000000E+00  0.00000000E+00
  0.00000000E+00  0.00000000E+00  0.00000000E+00
  0.00000000E+00  0.00000000E+00  0.00000000E+00
  0.00000000E+00  0.00000000E+00  0.00000000E+00
  0.00000000E+00  0.00000000E+00  0.00000000E+00
  0.00000000E+00  0.00000000E+00  0.00000000E+00
  0.00000000E+00  0.00000000E+00  0.00000000E+00
  0.00000000E+00  0.00000000E+00  0.00000000E+00
  0.00000000E+00  0.00000000E+00  0.00000000E+00
  0.00000000E+00  0.00000000E+00  0.00000000E+00
  0.00000000E+00  0.00000000E+00  0.00000000E+00
  0.00000000E+00  0.00000000E+00  0.00000000E+00
  0.00000000E+00  0.00000000E+00  0.00000000E+00
  0.00000000E+00  0.00000000E+00  0.00000000E+00
  0.00000000E+00  0.00000000E+00  0.00000000E+00
  0.00000000E+00  0.00000000E+00  0.00000000E+00
  0.00000000E+00  0.00000000E+00  0.00000000E+00
  0.00000000E+00  0.00000000E+00  0.00000000E+00
  0.00000000E+00  0.00000000E+00  0.00000000E+00
  0.00000000E+00  0.00000000E+00  0.00000000E+00
  0.00000000E+00  0.00000000E+00  0.00000000E+00
  0.00000000E+00  0.00000000E+00  0.00000000E+00
  0.00000000E+00  0.00000000E+00  0.00000000E+00
  0.00000000E+00  0.00000000E+00  0.00000000E+00
  0.00000000E+00  0.00000000E+00  0.00000000E+00
  0.00000000E+00  0.00000000E+00  0.00000000E+00
  0.00000000E+00  0.00000000E+00  0.00000000E+00
  0.00000000E+00  0.00000000E+00  0.00000000E+00
